# Supplementary material for: A Novel Lineage of Endosymbiotic Actinomycetales: Genome Reduction and Acquisition of New Functions in Bifidobacteriaceae Associated With Termite Gut Flagellates
Source: Environ Microbiol. 2025 Jan 8;27(1):e70010. doi: 10.1111/1462-2920.70010 (PMC11707648; doi:10.1111/1462-2920.70010)
Supplement: Supplementary file 1 — Data S1. [file EMI-27-e70010-s001.xlsx]

## Sheet: Table_S1
Table S1. Metagenomes of Bifidobacteriaceae used in this study and the accession numbers of the 16S rRNA genes recovered from the datasets.
Family	Termite species	Sample ID	COII gene accession	SRA accession	Gut compartment	Data source	16S rRNA genes
Kalotermitidae	Calcaritermes temnocephalus	Ct408	MK922267	SRX11048928	Hindgut	Mies et al., 2024	-
Kalotermitidae	Glyptotermes species 20	Gx485	MT211859	SRX11048891	Hindgut	Mies et al., 2024	OR396856
Kalotermitidae	Glyptotermes species 6	Gsp477	MK922276	SRX11048889	Hindgut	Mies et al., 2024	-
Kalotermitidae	Incisitermes marginipennis	Im510	MT211863	SRX11048895	Hindgut	Mies et al., 2024	-
Kalotermitidae	Kalotermes flavicollis	Kf353	MK922269	SRX11048898	Hindgut	Mies et al., 2024	OR396853
Kalotermitidae	Neotermes castaneus	Nc350	MK922270	SRX11048902	Hindgut	Mies et al., 2024	-
Kalotermitidae	Neotermes cubanus	Ncb351	MK922271	SRX11048903	Hindgut	Mies et al., 2024	OR396859
Kalotermitidae	Neotermes meruensis	Nm470	MK922273	SRX11048907	Hindgut	Mies et al., 2024	OR396862
Kalotermitidae	Procryptotermes leewardensis	Pcl387	MK922266	SRX11048911	Hindgut	Mies et al., 2024	OR396863
Kalotermitidae	Roisinitermes ebogoensis	Roe453	MK922272	SRX11048917	Hindgut	Mies et al., 2024	OR396864
Hodotermitidae	Hodotermes mossambicus	Hm464	MT211861	SRX11048892	Hindgut	Mies et al., 2024	OR396865
Hodotermopsidae	Hodotermopsis sjoestedti	Hs463	MT211862	SRX11048893	Hindgut	Mies et al., 2024	-
Rhinotermitidae	Prorhinotermes canalifrons	Pc512	MT211872	SRX11048910	Hindgut	Mies et al., 2024	-
Rhinotermitidae	Coptotermes formosanus	Cf509	OP594248	SRX11048916	Hindgut	Mies et al., 2024	-
Termitidae	Macrotermes cf. amplus	Mx356	MT211864	SRX11048901	Hindgut	Mies et al., 2024	-

## Sheet: Table_S2
Table S2. Genome characteristics of the Bifidobacteriaceae genomes used in this study. The 16S rRNA gene sequences extracted from genomes are indicated.
Phylum	Class	Order	Family	Genus	Species	Genome ID	Assembly size (bp)	Completeness (%)1	Completeness corrected (%)2	Contamination (%)	Estimated genome size (bp)3	GC content (%)	Coding density (%)	Contig/scaffold count	tRNA count	tRNA coding genes	rRNA coding genes4	No. of pseudogenes5	Host	Sample ID	Genome accession number	Biosample accession number	16S rRNA
Actinomycetota	Actinomycetia	Actinomycetales	Bifidobacteriaceae	Nutricula	Nutricula glyptotermitis	Gx485_bin43	1546520	76.88	93.5867	0.14	2.0116e+06	43.5	80.78	157	18	36	0	17	Glyptotermes sp.	Gx485	GCA_031263495.1	SAMN21241607	-
Actinomycetota	Actinomycetia	Actinomycetales	Bifidobacteriaceae	Opitulatrix	Opitulatrix cubana	Ncb351_bin81	768447	70.35	85.2732	0.42	1.09232e+06	35.4	94.31	92	16	32	2	8	Neotermes cubanus	Ncb351	GCA_031283665.1	SAMN21242173	-
Actinomycetota	Actinomycetia	Actinomycetales	Bifidobacteriaceae	Servula	Servula neotermitis	Nm470_bin85	1119540	69.51	90.8741	0	1.61062e+06	42	90.96	101	18	41	2	16	Neotermes meruensis	Nm470	GCA_031281695.1	SAMN21242269	OR396861
Actinomycetota	Actinomycetia	Actinomycetales	Bifidobacteriaceae	Opitulatrix	Opitulatrix roisinitermitis	Roe453_bin66	1039673	77.15	89.2993	0	1.3476e+06	32.1	92.41	116	15	28	1	10	Roisinitermes ebogoensis	Roe453	GCA_031288055.1	SAMN21242609	-
Actinomycetota	Actinomycetia	Actinomycetales	Bifidobacteriaceae	Opitulatrix	Opitulatrix roisinitermitis	Roe453_bin58	744745	57.29	78.1354	0	1.29996e+06	33.4	91.16	83	18	33	0	9	Roisinitermes ebogoensis	Roe453	GCA_031288095.1	SAMN21242607	-
Actinomycetota	Actinomycetia	Actinomycetales	Bifidobacteriaceae	Opitulatrix	Opitulatrix roisinitermitis	Roe453_bin28	983309	75.76	90.962	2.71	1.29793e+06	33.5	92.35	104	16	32	1	15	Roisinitermes ebogoensis	Roe453	GCA_031288355.1	SAMN21242593	-
Actinomycetota	Actinomycetia	Actinomycetales	Bifidobacteriaceae	Ancillula	Ancillula glyptotermitis	Gsp477_bin129	1802720	88.68	93	0	2.03284e+06	37.9	91.38	100	17	37	2	19	Glyptotermes sp.	Gsp477	GCA_031268675.1	SAMN21241381	OR396855
Actinomycetota	Actinomycetia	Actinomycetales	Bifidobacteriaceae	Ancillula	Ancillula hodotermitis	Hm464_bin179	1518742	83.96	90	0.28	1.80889e+06	34.5	93.77	163	18	34	2	22	Hodotermes mossambicus	Hm464	GCA_031262545.1	SAMN21241658	-
Actinomycetota	Actinomycetia	Actinomycetales	Bifidobacteriaceae	Ancillula	Ancillula trichonymphae	Im510_bin94	1223808	87.85	96	0	1.39307e+06	45	86.26	39	19	40	0	66	Incisitermes marginipennis	Im510	GCA_031276145.1	SAMN21241815	-
Actinomycetota	Actinomycetia	Actinomycetales	Bifidobacteriaceae	Ancillula	Ancillula kalotermitis	Kf353_bin77	1070202	77.99	90.2874	0	1.37223e+06	49.2	91.61	62	16	33	0	16	Kalotermes flavicollis	Kf353	GCA_031273495.1	SAMN21241922	-
Actinomycetota	Actinomycetia	Actinomycetales	Bifidobacteriaceae	Ancillula	Ancillula prorhinotermitis	Pc512_bin108	673455	51.12	60.5463	0	1.3174e+06	46.4	94.02	17	13	19	0	11	Prorhinotermes canalifrons	Pc512	GCA_031280795.1	SAMN21242299	-
Actinomycetota	Actinomycetia	Actinomycetales	Bifidobacteriaceae	Ancillula	Ancillula trichonymphae	ImTpAt1	1158414	89.82	95	0.5	1480000	44.39	82.12	149	18	40	3	-	Incisitermes marginipennis	NA	GCA_000485475.1	SAMN02441092	JQ993633
Actinomycetota	Actinomycetia	Actinomycetales	Bifidobacteriaceae	Aeriscardovia	Aeriscardovia aeriphila	Aeriscardovia aeriphila	-	87.4939	94.58	0.0	1631097	54.03	87.78	-	19	47	11	-	swine	NA	GCF_002259595.1	SAMN06341152	AY174107
Actinomycetota	Actinomycetia	Actinomycetales	Bifidobacteriaceae	Aeriscardovia	Aeriscardovia sp903789535	Aeriscardovia sp903789535	-	87.2179	92.5	0.0	1606315	64.05	88.09	-	19	-	-	-	swine	NA	GCA_903789535.1	SAMEA6866734	-
Actinomycetota	Actinomycetia	Actinomycetales	Bifidobacteriaceae	Alloscardovia	Alloscardovia omnicolens	Alloscardovia omnicolens	-	100	100	0.0	1847146	46.65	86.61	-	19	47	8	-	human	NA	GCF_000420505.1	SAMN02441248	AM419460
Actinomycetota	Actinomycetia	Actinomycetales	Bifidobacteriaceae	Alloscardovia	Alloscardovia criceti	Alloscardovia criceti	-	99.77	99.77	0.0	1884654	50.06	88.14	-	19	45	12	-	hamster	NA	GCA_000376885.1	SAMN02441737	AB241105
Actinomycetota	Actinomycetia	Actinomycetales	Bifidobacteriaceae	Alloscardovia	Alloscardovia macacae	Alloscardovia macacae	-	100	100	0.0	1891581	55.82	89.11	-	19	50	16	-	monkey	NA	GCF_002259705.1	SAMN06341153	JQ363617
Actinomycetota	Actinomycetia	Actinomycetales	Bifidobacteriaceae	Alloscardovia	Alloscardovia theropitheci	Alloscardovia theropitheci	-	99.32	99.32	0.53	1959824	43.82	87.42	-	19	46	8	-	monkey	NA	GCF_004332295.1	SAMN10587597	MK614057
Actinomycetota	Actinomycetia	Actinomycetales	Bifidobacteriaceae	Bifidobacterium	Bifidobacterium vaginale	Bifidobacterium (Gardnerella) vaginale (vaginalis)	-	100	100	0.57	1667406	41.36	86.99	-	19	45	6	-	human	NA	GCF_001042655.1	SAMD00061047	M58744
Actinomycetota	Actinomycetia	Actinomycetales	Bifidobacteriaceae	Bifidobacterium	Bifidobacterium minimum	Bifidobacterium minimum	-	99.62	99.62	0.45	1892860	62.73	86.94	-	19	45	3	-	swine	NA	GCF_000741645.1	SAMN02673441	M58741
Actinomycetota	Actinomycetia	Actinomycetales	Bifidobacteriaceae	Bifidobacterium	Bifidobacterium (Bombiscardovia) coagulans	Bifidobacterium coagulans	-	92.43	92.43	0.1	1741326	47.33	87.51	-	19	45	3	-	bumblebee	NA	GCF_002259585.1	SAMN06341154	EU127549.1
Actinomycetota	Actinomycetia	Actinomycetales	Bifidobacteriaceae	Bifidobacterium	Bifidobacterium commune	Bifidobacterium commune	-	95.93	95.93	0.61	1633662	53.99	86.05	-	19	48	6	-	bumblebee	NA	GCF_900094885.1	SAMN04487796	LK054489
Actinomycetota	Actinomycetia	Actinomycetales	Bifidobacteriaceae	Bifidobacterium	Bifidobacterium bombi	Bifidobacterium bombi	-	94.97	94.97	0.38	1895239	56.08	84.52	-	19	48	4	-	bumblebee	NA	GCF_000737845.1	SAMN02952076	EU127549
Actinomycetota	Actinomycetia	Actinomycetales	Bifidobacteriaceae	Bifidobacterium	Bifidobacterium magnum	Bifidobacterium magnum	-	96.23	96.23	0.44	1822476	58.72	87.83	-	19	55	12	-	rabbit	NA	GCF_000741255.1	SAMN02673439	D86193
Actinomycetota	Actinomycetia	Actinomycetales	Bifidobacteriaceae	Bifidobacterium	Bifidobacterium animalis	Bifidobacterium animalis	-	100	100	0.0	1932693	60.47	86.76	-	19	51	12	-	sewage	NA	GCF_000260715.1	SAMN02603717	D86185
Actinomycetota	Actinomycetia	Actinomycetales	Bifidobacteriaceae	Bifidobacterium	Bifidobacterium ruminantium	Bifidobacterium ruminantium	-	100,0	100,0	0.61	2230329	59.17	87.96	-	19	55	3	-	cattle	NA	GCF_000770925.1	SAMN02442041	D86197
Actinomycetota	Actinomycetia	Actinomycetales	Bifidobacteriaceae	Bifidobacterium	Bifidobacterium adolescentis	Bifidobacterium adolescentis	-	100	100	0.0	2089645	59.18	86.63	-	19	54	9	-	human	NA	GCF_000010425.1	SAMD00061080	M58729
Actinomycetota	Actinomycetia	Actinomycetales	Bifidobacteriaceae	Bifidobacterium	Bifidobacterium bifidum	Bifidobacterium bifidum	-	99.54	99.54	0.0	2211039	62.66	85.75	-	19	52	7	-	mammals	NA	GCF_001025135.1	SAMD00061040	M38018
Actinomycetota	Actinomycetia	Actinomycetales	Bifidobacteriaceae	Bifidobacterium	Bifidobacterium scaligerum	Bifidobacterium scaligerum	-	99.45	99.45	0.46	2652159	58.27	87.41	-	19	59	4	-	tamarin	NA	GCF_002802865.1	SAMN07978235	PGLQ01000004
Actinomycetota	Actinomycetia	Actinomycetales	Bifidobacteriaceae	Bifidobacterium	Bifidobacterium saguini	Bifidobacterium saguini	-	99.39	99.39	0.69	2787036	56.35	88.49	-	19	60	15	-	tamarin	NA	GCF_000741715.1	SAMN02673451	AB559504
Actinomycetota	Actinomycetia	Actinomycetales	Bifidobacteriaceae	Bifidobacterium	Bifidobacterium rousetti	Bifidobacterium rousetti	-	99.54	99.54	1.09	3053756	64.55	86.49	-	19	66	7	-	tamarin	NA	GCF_008698235.1	SAMN07795375	MK722392
Actinomycetota	Actinomycetia	Actinomycetales	Bifidobacteriaceae	Bifidobacterium	Bifidobacterium merycicum	Bifidobacterium merycicum	-	99.77	99.77	1.10	2274683	60.36	86.91	-	19	52	6	-	cattle	NA	GCF_900129045.1	SAMN02745589	D86192
Actinomycetota	Actinomycetia	Actinomycetales	Bifidobacteriaceae	Bifidobacterium	Bifidobacterium angulatum	Bifidobacterium angulatum	-	99,77	99,77	0.21	2021974	59.43	86.64	-	19	55	6	-	human	NA	GCF_001025155.1	SAMD00061039	D86182
Actinomycetota	Actinomycetia	Actinomycetales	Bifidobacteriaceae	Bifidobacterium	Bifidobacterium indicum	Bifidobacterium indicum	-	96.31	96.31	0.61	1734546	60.49	88.33	-	19	47	3	-	honeybee	NA	GCF_000706765.1	SAMN05771123	D86188
Actinomycetota	Actinomycetia	Actinomycetales	Bifidobacteriaceae	Bifidobacterium	Bifidobacterium asteroides	Bifidobacterium asteroides	-	97.64	97.64	1.67	2190368	60.01	87.53	-	19	50	7	-	honeybee	NA	GCF_002715865.1	SAMN05912982	EF187235
Actinomycetota	Actinomycetia	Actinomycetales	Bifidobacteriaceae	Bifidobacterium	Bifidobacterium xylocopae	Bifidobacterium xylocopae	-	94.73	94.73	2.31	1848461	62.84	87.16	-	19	46	7	-	carpenter bee	NA	GCF_003315615.1	SAMN07723028	MH043275
Actinomycetota	Actinomycetia	Actinomycetales	Bifidobacteriaceae	Galliscardovia	Galliscardovia tissieri	Galliscardovia tissieri	-	99.45	99.45	2.16	2873483	61.05	85.34	-	19	-	-	-	hen	NA	GCF_002259645.1	SAMN06341151	KP718951
Actinomycetota	Actinomycetia	Actinomycetales	Bifidobacteriaceae	Galliscardovia	Galliscardovia ingluviei	Galliscardovia ingluviei	-	98.64	98.64	1.06	2090914	45.95	86.48	-	19	48	4	-	hen	NA	GCF_014635685.1	SAMD00244874	-
Actinomycetota	Actinomycetia	Actinomycetales	Bifidobacteriaceae	Pseudoscardovia	Pseudoscardovia suis	Pseudoscardovia suis	-	98.1169	100	0.0	2247459	60.52	84.93	-	19	48	6	-	wild pig	NA	GCF_002797875.1	SAMN07621028	HQ842701
Actinomycetota	Actinomycetia	Actinomycetales	Bifidobacteriaceae	Pseudoscardovia	Pseudoscardovia radai	Pseudoscardovia radai	-	98.7987	99.17	0.0	2436770	65.03	84.22	-	19	48	12	-	wild pig	NA	GCF_002259605.1	SAMN06341155	HQ842704
Actinomycetota	Actinomycetia	Actinomycetales	Bifidobacteriaceae	Scardovia	Scardovia denticolens	Scardovia (Parascardovia) denticolens	-	99.77	99.77	0.0	1890857	58.31	87.25	-	19	45	6	-	human	NA	GCF_001042675.1	SAMD00061048	D89331
Actinomycetota	Actinomycetia	Actinomycetales	Bifidobacteriaceae	Scardovia	Scardovia inopinata	Scardovia inopinata	-	99.3	99.3	0.47	1797862	48.63	88.46	-	19	46	5	-	human	NA	GCF_001042695.1	SAMD00061049	AB029087
Actinomycetota	Actinomycetia	Actinomycetales	Bifidobacteriaceae	Scardovia	Scardovia wiggsiae	Scardovia wiggsiae	-	94.1144	95.99	0.15	1550817	52.93	88.47	-	19	45	7	-	human	NA	GCF_000269605.1	SAMN02463874	AY278626
Actinomycetota	Actinomycetia	Actinomycetales	Bifidobacteriaceae	JALCQC01	JALCQC01 sp022650895	JALCQC01 sp022650895	-	95.69	95.69	0.0	2058680	57.09	89.43	-	19	-	-	-	anaerobic bioreactor effluent	NA	GCA_022650895.1	SAMN22412638	-
Actinomycetota	Actinomycetia	Actinomycetales	Bifidobacteriaceae	JALCQC01	JALCQC01 sp022651005	JALCQC01 sp022651005	-	100	100	0.0	2162097	57.32	90.21	-	19	-	-	-	anaerobic bioreactor effluent	NA	GCA_022651005.1	SAMN22412637	-
Actinomycetota	Actinomycetia	Actinomycetales	Bifidobacteriaceae	RGIG1476	RGIG1476 sp017632945	RGIG1476 sp017632945	-	83.33	83.33	0.0	787826	49.66	92.82	-	19	-	-	-	cattle	NA	GCA_017632945.1	SAMN16349851	-
Actinomycetota	Actinomycetia	Actinomycetales	Bifidobacteriaceae	RGIG7107	RGIG7107 sp017405305	RGIG7107 sp017405305	-	89.17	89.17	0.0	1098513	63.97	86.13	-	19	-	-	-	cattle	NA	GCA_017405305.1	SAMN16342792	-
Actinomycetota	Actinomycetia	Actinomycetales	Bifidobacteriaceae	RUG039	RUG039 sp900314875	RUG039 sp900314875	-	98.33	98.33	0.0	1471337	48.02	87.61	-	19	-	-	-	cattle	NA	GCA_900314875.1	SAMEA104666305	-
1 Determined with CheckM1
2 Corrected values based on the taxon-specific marker gene set
3 Calculated with the corrected completeness values
4 Based on the prokaryotic genome annotation pipeline of NCBI; includes 5S, 16S and 23S genes. Numbers < 3 indicate that the operon is incomplete.
5 Based on the prokaryotic genome annotation pipeline of NCBI.

## Sheet: Table_S3
Table S3. Analysis of the CAZymes encoded by the MAGs of termite-associated Bifidobacteriaceae with dbCAN3. Only CAZymes identified by at least two of the listed tools were included. CAZymes with signal peptides are marked in red.
Gene ID	EC#	HMMER	dbCAN_sub	DIAMOND	Signalp	#ofTools
Gx485_bin_43.fna_k119_5668394_6	3.2.1.86|3.2.1.21|3.2.1.37	GH1(12-489)	GH1_e85	GH1	N	3
Nm470_bin_85.fna_k119_404244_3	3.2.1.86|3.2.1.21|3.2.1.37	GH1(13-489)	GH1_e85	GH1	N	3
Gx485_bin_43.fna_k119_5123179_6	3.2.1.86|3.2.1.21|3.2.1.37	GH1(13-491)	GH1_e85	GH1	N	3
Roe453_bin_60.fna_k119_3566934_2	3.2.1.21|3.2.1.-|3.2.1.38|3.2.1.23|3.2.1.74	GH1(3-452)	GH1_e113	GH1	N	3
Nm470_bin_85.fna_k119_4714237_18	3.2.1.86|3.2.1.21|3.2.1.37	GH1(3-474)	GH1_e85	GH1	N	3
Gx485_bin_43.fna_k119_3352632_8	3.2.1.86|3.2.1.21|3.2.1.37	GH1(3-475)	GH1_e85	GH1	N	3
Gx485_bin_43.fna_k119_5123179_13	3.2.1.86|3.2.1.21|3.2.1.37	GH1(4-244)	GH1_e85	N	N	2
Gx485_bin_43.fna_k119_4074105_2	3.2.1.86|3.2.1.21|3.2.1.37	GH1(4-481)	GH1_e85	GH1	N	3
Nm470_bin_85.fna_k119_4218418_2	3.2.1.86|3.2.1.21|3.2.1.37	GH1(4-486)	GH1_e85	GH1	N	3
Nm470_bin_85.fna_k119_2966111_2	-	GH1(5-409)	GH1_e28	GH1	N	3
Nm470_bin_85.fna_k119_2458816_5	3.2.1.86|3.2.1.21|3.2.1.37	GH1(5-476)	GH1_e85	GH1	N	3
Roe453_bin_28.fna_k119_1692241_1	N	GH109(3-154)	N	N	N	1
Ancillula_trichonymphae_AXYY01000023.1_9	3.2.1.68|3.2.1.-	GH13_11(112-466)	GH13_e48	CBM48+GH13_11	N	3
Kf353_bin_77.fna_k119_4307982_13	3.2.1.68|2.4.1.25|3.2.1.-	GH13_11(144-514)	CBM48_e3+GH13_e48	CBM48+GH13_11	N	3
Hm464_bin_179.fna_k119_761029_5	3.2.1.68|2.4.1.25|3.2.1.-	GH13_11(180-533)+CBM48(12-101)	CBM48_e3+GH13_e48	CBM48+GH13_11	N	3
Pc512_bin_108.fna_k119_3098877_18	3.2.1.68|2.4.1.25|3.2.1.-	GH13_11(181-534)+CBM48(13-102)	CBM48_e3+GH13_e48	CBM48+GH13_11	N	3
Im510_bin_94.fna_k119_2791948_103	3.2.1.68|2.4.1.25|3.2.1.-	GH13_11(182-533)	CBM48_e3+GH13_e48	CBM48+GH13_11	N	3
Gsp477_bin_129.fna_k119_1574453_27	3.2.1.68|2.4.1.25|3.2.1.-	GH13_11(182-535)+CBM48(14-102)	CBM48_e3+GH13_e48	CBM48+GH13_11	N	3
Kf353_bin_77.fna_k119_4307982_3	3.2.1.68|2.4.1.25|3.2.1.-	GH13_11(191-543)+CBM48(24-112)	CBM48_e3+GH13_e48	CBM48+GH13_11	N	3
Gsp477_bin_129.fna_k119_1453011_10	3.2.1.68|2.4.1.25|3.2.1.-	GH13_11(192-562)	CBM48_e3+GH13_e48	CBM48+GH13_11	N	3
Ancillula_trichonymphae_AXYY01000133.1_8	3.2.1.68|2.4.1.25|3.2.1.-	GH13_11(194-564)	CBM48_e3+GH13_e48	CBM48+GH13_11	N	3
Im510_bin_94.fna_k119_1556330_10	3.2.1.68|2.4.1.25|3.2.1.-	GH13_11(194-564)	CBM48_e3+GH13_e48	CBM48+GH13_11	N	3
Pc512_bin_108.fna_k119_2632326_9	3.2.1.68|2.4.1.25|3.2.1.-	GH13_11(194-564)	CBM48_e3+GH13_e48	CBM48+GH13_11	N	3
Hm464_bin_179.fna_k119_1036749_3	3.2.1.68|2.4.1.25|3.2.1.-	GH13_11(200-570)	CBM48_e3+GH13_e48	CBM48+GH13_11	N	3
Hm464_bin_179.fna_k119_1520736_2	3.2.1.-	GH13_20(15-330)	GH13_e141	N	N	2
Kf353_bin_77.fna_k119_4755891_4	3.2.1.-	GH13_20(26-316)	GH13_e141	N	N	2
Roe453_bin_60.fna_k119_2963160_1	3.2.1.-	GH13_20(50-310)	GH13_e136	GH13_20	N	3
Gx485_bin_43.fna_k119_3575149_11	-	GH13_20(57-331)	GH13_e155	N	N	2
Hm464_bin_179.fna_k119_1196867_4	5.4.99.15|3.2.1.141	GH13_26(12-300)+GH13_10(998-1313)	GH13_e105+GH13_e92	CBM48+GH13_10+GH13_26	N	3
Pc512_bin_108.fna_k119_3098877_17	5.4.99.15|3.2.1.141	GH13_26(40-325)+GH13_10(1022-1337)	GH13_e105+GH13_e92	CBM48+GH13_10+GH13_26	N	3
Ancillula_trichonymphae_AXYY01000023.1_8	5.4.99.15|3.2.1.141	GH13_26(41-329)+GH13_10(1013-1332)	GH13_e105+GH13_e92	CBM48+GH13_10+GH13_26	N	3
Im510_bin_94.fna_k119_2791948_101	5.4.99.15|3.2.1.141	GH13_26(41-329)+GH13_10(1013-1332)	GH13_e105+GH13_e92	CBM48+GH13_10+GH13_26	N	3
Gsp477_bin_129.fna_k119_1574453_28	5.4.99.15|3.2.1.141	GH13_26(41-329)+GH13_10(1019-1338)	GH13_e105+GH13_e92	CBM48+GH13_10+GH13_26	N	3
Kf353_bin_77.fna_k119_4307982_4	5.4.99.15|3.2.1.141	GH13_26(43-318)+GH13_10(1017-1331)	GH13_e105+GH13_e92	CBM48+GH13_10+GH13_26	N	3
Roe453_bin_60.fna_k119_2001711_3	-	GH13_3(1-212)	GH13_e41	GH13_3	N	3
Roe453_bin_28.fna_k119_535909_26	-	GH13_3(166-385)	GH13_e41	GH13_3	N	3
Roe453_bin_58.fna_k119_56383_12	-	GH13_3(166-385)	GH13_e41	GH13_3	N	3
Ncb351_bin_81.fna_k119_152948_23	-	GH13_3(169-387)	GH13_e41	GH13_3	N	3
Nm470_bin_85.fna_k119_732179_6	-	GH13_3(183-402)	GH13_e41	GH13_3	N	3
Gx485_bin_43.fna_k119_2887105_10	-	GH13_3(223-442)	GH13_e41	GH13_3	N	3
Ancillula_trichonymphae_AXYY01000149.1_4	-	GH13_3(236-456)	GH13_e41	GH13_3	N	3
Gsp477_bin_129.fna_k119_6749771_3	-	GH13_3(236-456)	GH13_e41	GH13_3	N	3
Im510_bin_94.fna_k119_1741909_34	-	GH13_3(236-456)	GH13_e41	GH13_3	N	3
Pc512_bin_108.fna_k119_3098877_13	-	GH13_3(245-465)	GH13_e41	GH13_3	N	3
Hm464_bin_179.fna_k119_854926_9	-	GH13_3(269-485)	GH13_e41	GH13_3	N	3
Kf353_bin_77.fna_k119_4388158_3	-	GH13_3(293-513)	GH13_e41	GH13_3	N	3
Roe453_bin_60.fna_k119_165811_1	3.2.1.20	GH13_30(2-152)	GH13_e234	N	N	2
Nm470_bin_85.fna_k119_2966111_3	5.4.99.11|3.2.1.20|3.2.1.10|3.2.1.-|3.2.1.70	GH13_31(38-375)	GH13_e122	GH13_31	N	3
Kf353_bin_77.fna_k119_2274498_2	2.4.1.18|-	GH13_9(270-570)+CBM48(120-208)	CBM48_e87+GH13_e200	CBM48+GH13_9	N	3
Hm464_bin_179.fna_k119_649991_10	2.4.1.18|-	GH13_9(272-572)+CBM48(122-212)	CBM48_e87+GH13_e200	CBM48+GH13_9	N	3
Roe453_bin_60.fna_k119_2001711_2	2.4.1.18|-	GH13_9(274-574)+CBM48(124-213)	CBM48_e87+GH13_e200	CBM48+GH13_9	N	3
Gsp477_bin_129.fna_k119_3029668_3	2.4.1.18|-	GH13_9(284-584)+CBM48(134-224)	CBM48_e87+GH13_e200	CBM48+GH13_9	N	3
Pc512_bin_108.fna_k119_192124_3	2.4.1.18|-	GH13_9(287-587)+CBM48(137-226)	CBM48_e87+GH13_e200	CBM48+GH13_9	N	3
Ancillula_trichonymphae_AXYY01000030.1_2	2.4.1.18|-	GH13_9(288-588)+CBM48(138-228)	CBM48_e87+GH13_e200	CBM48+GH13_9	N	3
Im510_bin_94.fna_k119_1451279_106	2.4.1.18|-	GH13_9(288-588)+CBM48(138-228)	CBM48_e87+GH13_e200	CBM48+GH13_9	N	3
Roe453_bin_60.fna_k119_875691_3	-	GH154(27-295)	GH154_e3	GH154	N	3
Roe453_bin_60.fna_k119_1858213_2	-	GH154(5-217)	GH154_e3	GH154	N	3
Roe453_bin_58.fna_k119_462562_3	-	GH170(20-361)	GH170_e31	N	N	2
Gx485_bin_43.fna_k119_763067_23	-	GH170(29-386)	GH170_e24	GH170	N	3
Ncb351_bin_81.fna_k119_3502067_6	-	GH170(3-358)	GH170_e16	GH170	N	3
Gx485_bin_43.fna_k119_6580488_6	-	GH170(3-360)	GH170_e24	GH170	N	3
Nm470_bin_85.fna_k119_496595_12	-	GH170(3-360)	GH170_e24	GH170	N	3
Kf353_bin_77.fna_k119_2024265_1	N	GH177(46-312)	N	N	N	1
Gsp477_bin_129.fna_k119_6194951_6	N	GH179(95-247)	N	N	N	1
Roe453_bin_60.fna_k119_767473_2	N	GH184(65-203)	N	GH184	Y(1-23)	2
Roe453_bin_60.fna_k119_703820_2	N	GH184(67-204)	N	GH184	Y(1-24)	2
Pc512_bin_108.fna_k119_1910357_64	-	GH28(12-405)	GH28_e84	GH28	N	3
Gx485_bin_43.fna_k119_5120982_2	-	GH3(153-383)	GH3_e48	N	N	2
Roe453_bin_28.fna_k119_3092709_5	-	GH3(154-382)	GH3_e48	N	N	2
Ncb351_bin_81.fna_k119_956855_1	-	GH3(156-387)	GH3_e48	N	N	2
Roe453_bin_58.fna_k119_162613_4	-	GH3(161-389)	GH3_e48	N	N	2
Ncb351_bin_81.fna_k119_4674898_17	3.2.1.21|3.2.1.38|3.2.1.-	GH3(93-339)	GH3_e94	GH3	N	3
Nm470_bin_85.fna_k119_1973597_6	-	GH31_15(163-588)	GH31_e77	GH31	N	3
Hm464_bin_179.fna_k119_2532943_2	3.2.1.177	GH31_3(297-729)	GH31_e31	GH31	N	3
Roe453_bin_60.fna_k119_908905_2	3.2.1.177	GH31_4(253-718)	GH31_e0	GH31_4	N	3
Roe453_bin_60.fna_k119_3014168_2	3.2.1.23	GH35(10-353)	GH35_e15	GH35	N	3
Roe453_bin_60.fna_k119_2442926_2	-	GH36(88-612)	GH36_e14	GH36	N	3
Nm470_bin_85.fna_k119_2966111_4	3.2.1.22	GH36(9-491)	GH36_e27	GH36	N	3
Gsp477_bin_129.fna_k119_1667535_9	3.2.1.28	GH37(27-468)	GH37_e6	N	N	2
Gsp477_bin_129.fna_k119_4317021_18	3.2.1.37|3.2.1.55|3.2.1.-|-	GH43_11(4-325)+CBM91(394-597)	GH43_e285+CBM91_e24	GH43_11	N	3
Im510_bin_94.fna_k119_3363752_31	3.2.1.37|3.2.1.55|3.2.1.-	GH43_11(5-157)	GH43_e285	N	N	2
Kf353_bin_77.fna_k119_2906340_3	3.2.1.37|3.2.1.55|3.2.1.-|-	GH43_11(6-327)+CBM91(401-589)	GH43_e285+CBM91_e24	GH43_11	N	3
Roe453_bin_60.fna_k119_1081120_3	-	GH43_17(7-171)	GH43_e206	N	N	2
Roe453_bin_60.fna_k119_823279_2	-	GH43_34(16-279)	GH43_e120	N	N	2
Roe453_bin_60.fna_k119_39574_3	2.4.1.64	GH65(1-217)	GH65_e2	GH65	N	3
Roe453_bin_60.fna_k119_2921584_2	2.4.1.64	GH65(348-727)	GH65_e2	GH65	N	3
Gx485_bin_43.fna_k119_3232725_7	-	GH77(105-627)	GH77_e19	N	N	2
Hm464_bin_179.fna_k119_2677056_2	2.4.1.25	GH77(174-691)	GH77_e2	GH77	N	3
Ncb351_bin_81.fna_k119_881895_2	2.4.1.25	GH77(184-694)	GH77_e2	GH77	N	3
Roe453_bin_28.fna_k119_2307021_6	2.4.1.25	GH77(184-697)	GH77_e2	GH77	N	3
Im510_bin_94.fna_k119_1451279_28	2.4.1.25	GH77(188-695)	GH77_e2	GH77	N	3
Gsp477_bin_129.fna_k119_6535631_19	2.4.1.25	GH77(193-701)	GH77_e2	GH77	N	3
Kf353_bin_77.fna_k119_2157660_18	2.4.1.25	GH77(221-728)	GH77_e2	GH77	N	3
Pc512_bin_108.fna_k119_3098877_86	2.4.1.25	GH77(236-742)	GH77_e2	GH77	N	3
Ancillula_trichonymphae_AXYY01000055.1_8	2.4.1.25	GH77(71-532)	GH77_e2	GH77	N	3
Roe453_bin_28.fna_k119_2173135_2	3.2.1.113	GH92(311-505)+GH92(514-724)	GH92_e1+GH92_e1	N	N	2
Roe453_bin_60.fna_k119_3698276_10	2.4.1.-	GH94(2-807)	GH94_e0	GH94	N	3
Roe453_bin_60.fna_k119_3054046_2	2.4.1.20|2.4.1.49	GH94(4-792)	GH94_e12	GH94	N	3
Roe453_bin_60.fna_k119_1143298_3	-	CE1(184-408)	CE1_e22	N	N	2
Kf353_bin_77.fna_k119_3295590_19	-	CE4(135-243)	CE4_e32	N	Y(1-32)	2
Roe453_bin_60.fna_k119_2250795_3	3.1.1.72	CE7(9-317)	CE7_e23	N	N	2
Gsp477_bin_129.fna_k119_1149768_12	-	CE9(1-279)	CE9_e64	N	N	2
Ancillula_trichonymphae_AXYY01000039.1_10	-	CE9(1-286)	CE9_e64	N	N	2
Im510_bin_94.fna_k119_1741909_6	-	CE9(1-286)	CE9_e64	N	N	2
Roe453_bin_60.fna_k119_2159738_3	-	CE9(32-195)	CE9_e100	N	N	2
Pc512_bin_108.fna_k119_1910357_66	3.5.1.25	CE9(33-267)	CE9_e105	N	N	2
Gx485_bin_43.fna_k119_699796_14	-	CE9(9-386)	CE9_e85	CE9	N	3
Hm464_bin_179.fna_k119_2345789_3	-	GT111(2-244)	GT111_e25	N	N	2
Kf353_bin_77.fna_k119_2091474_4	-	GT2(10-141)	GT2	N	N	2
Gx485_bin_43.fna_k119_4223425_6	-	GT2(10-181)	GT2	N	N	2
Nm470_bin_85.fna_k119_3372175_9	-	GT2(1-113)	GT2	N	N	2
Ancillula_trichonymphae_AXYY01000142.1_6	-	GT2(11-167)	GT2	N	N	2
Im510_bin_94.fna_k119_2791948_74	-	GT2(11-167)	GT2	N	N	2
Gsp477_bin_129.fna_k119_852752_2	-	GT2(11-191)	GT2	N	N	2
Ancillula_trichonymphae_AXYY01000021.1_1	-	GT2(11-199)	GT2	N	N	2
Im510_bin_94.fna_k119_733277_1	-	GT2(11-199)	GT2	N	N	2
Kf353_bin_77.fna_k119_3219386_14	-	GT2(11-208)	GT2	N	N	2
Hm464_bin_179.fna_k119_676028_3	-	GT2(12-157)	GT2	N	N	2
Ncb351_bin_81.fna_k119_910730_11	-	GT2(13-141)	GT2	N	N	2
Roe453_bin_58.fna_k119_921065_9	-	GT2(13-162)	GT2	N	N	2
Roe453_bin_28.fna_k119_921029_7	-	GT2(13-173)	GT2	N	N	2
Hm464_bin_179.fna_k119_1231602_7	-	GT2(13-192)	GT2	N	N	2
Hm464_bin_179.fna_k119_2345789_4	-	GT2(15-160)	GT2	N	N	2
Hm464_bin_179.fna_k119_786740_8	-	GT2(15-182)	GT2	N	N	2
Kf353_bin_77.fna_k119_4755891_8	-	GT2(15-184)	GT2	N	N	2
Kf353_bin_77.fna_k119_2536573_1	-	GT2(15-259)	GT2	GT2	N	3
Gx485_bin_43.fna_k119_2142487_15	-	GT2(155-407)	GT2	GT2	N	3
Nm470_bin_85.fna_k119_1284445_4	-	GT2(161-416)	GT2	GT2	N	3
Ncb351_bin_81.fna_k119_2937708_5	-	GT2(161-417)	GT2	GT2	N	3
Roe453_bin_28.fna_k119_2311064_9	-	GT2(162-417)	GT2	GT2	N	3
Roe453_bin_58.fna_k119_327035_17	-	GT2(162-417)	GT2	GT2	N	3
Hm464_bin_179.fna_k119_2532943_16	-	GT2(174-432)	GT2	GT2	N	3
Ancillula_trichonymphae_AXYY01000019.1_9	-	GT2(18-179)	GT2	N	N	2
Kf353_bin_77.fna_k119_2724496_20	2.4.1.-	GT2(192-398)	GT2	GT2	N	3
Gx485_bin_43.fna_k119_2360321_2	-	GT2(20-153)	GT2	N	N	2
Kf353_bin_77.fna_k119_3219386_19	-	GT2(21-130)	GT2	N	N	2
Hm464_bin_179.fna_k119_2532943_15	-	GT2(215-466)	GT2	GT2	N	3
Gx485_bin_43.fna_k119_2844666_9	-	GT2(2-160)	GT2	N	N	2
Im510_bin_94.fna_k119_2445794_18	-	GT2(2-163)	GT2	N	N	2
Kf353_bin_77.fna_k119_1754322_4	-	GT2(22-134)	GT2	N	N	2
Gx485_bin_43.fna_k119_670483_4	-	GT2(22-182)	GT2	GT2	N	3
Pc512_bin_108.fna_k119_3003266_68	-	GT2(23-248)	GT2	GT2	N	3
Kf353_bin_77.fna_k119_3295590_7	-	GT2(30-196)	GT2	N	N	2
Ancillula_trichonymphae_AXYY01000107.1_2	-	GT2(3-136)	GT2	N	N	2
Kf353_bin_77.fna_k119_4873733_8	-	GT2(3-169)	GT2	N	N	2
Gsp477_bin_129.fna_k119_2469166_1	-	GT2(3-171)	GT2	GT2	N	3
Ncb351_bin_81.fna_k119_2937708_1	-	GT2(41-168)	GT2	N	N	2
Gx485_bin_43.fna_k119_2844666_2	-	GT2(41-270)	GT2	GT2	N	3
Ncb351_bin_81.fna_k119_1586538_4	-	GT2(4-139)	GT2	N	N	2
Im510_bin_94.fna_k119_1557634_18	-	GT2(4-160)	GT2	N	N	2
Ancillula_trichonymphae_AXYY01000123.1_3	-	GT2(4-161)	GT2	N	N	2
Gsp477_bin_129.fna_k119_312538_4	-	GT2(4-189)	GT2	N	N	2
Im510_bin_94.fna_k119_2208840_16	-	GT2(42-210)	GT2	GT2	N	3
Roe453_bin_28.fna_k119_1423982_3	-	GT2(42-270)	GT2	GT2	N	3
Pc512_bin_108.fna_k119_2240044_1	-	GT2(42-286)	GT2	GT2	N	3
Im510_bin_94.fna_k119_3596540_52	-	GT2(42-290)	GT2	GT2	N	3
Ancillula_trichonymphae_AXYY01000119.1_9	-	GT2(42-291)	GT2	GT2	N	3
Hm464_bin_179.fna_k119_2613813_4	-	GT2(42-292)	GT2	GT2	N	3
Gsp477_bin_129.fna_k119_6901707_5	-	GT2(43-290)	GT2	GT2	N	3
Roe453_bin_28.fna_k119_94804_1	-	GT2(44-181)	GT2	N	N	2
Ncb351_bin_81.fna_k119_3302353_5	-	GT2(44-270)	GT2	GT2	N	3
Kf353_bin_77.fna_k119_2024265_30	-	GT2(50-219)	GT2	GT2	N	3
Nm470_bin_85.fna_k119_2263723_5	-	GT2(5-166)	GT2	N	N	2
Ncb351_bin_81.fna_k119_3859185_4	-	GT2(5-167)	GT2	N	N	2
Roe453_bin_60.fna_k119_1580252_1	-	GT2(5-168)	GT2	N	N	2
Gsp477_bin_129.fna_k119_4483690_14	-	GT2(52-307)	GT2	GT2	N	3
Hm464_bin_179.fna_k119_654095_1	2.4.1.-	GT2(6-125)	GT2	N	N	2
Nm470_bin_85.fna_k119_3372175_6	-	GT2(6-133)	GT2	N	N	2
Roe453_bin_58.fna_k119_56383_5	-	GT2(6-162)	GT2	N	N	2
Roe453_bin_28.fna_k119_1022521_2	-	GT2(6-163)	GT2	N	N	2
Roe453_bin_28.fna_k119_535909_32	-	GT2(6-163)	GT2	N	N	2
Roe453_bin_58.fna_k119_2699594_2	-	GT2(6-163)	GT2	N	N	2
Nm470_bin_85.fna_k119_3055961_13	-	GT2(6-171)	GT2	N	N	2
Ancillula_trichonymphae_AXYY01000125.1_3	-	GT2(6-174)	GT2	GT2	N	3
Ncb351_bin_81.fna_k119_2068220_5	-	GT2(6-174)	GT2	N	N	2
Roe453_bin_28.fna_k119_1876963_7	-	GT2(6-174)	GT2	N	N	2
Roe453_bin_58.fna_k119_1865855_2	-	GT2(6-174)	GT2	N	N	2
Gsp477_bin_129.fna_k119_4533100_4	-	GT2(6-179)	GT2	N	N	2
Im510_bin_94.fna_k119_1869439_4	-	GT2(68-183)+GT2(326-444)	GT2+GT2	GT2	N	3
Ancillula_trichonymphae_AXYY01000031.1_7	-	GT2(68-184)+GT2(326-444)	GT2+GT2	GT2	N	3
Nm470_bin_85.fna_k119_2879741_5	-	GT2(7-128)	GT2	N	N	2
Gsp477_bin_129.fna_k119_4867187_9	-	GT2(7-166)	GT2	N	N	2
Pc512_bin_108.fna_k119_1114093_21	-	GT2(7-172)	GT2	N	N	2
Gsp477_bin_129.fna_k119_1203393_13	-	GT2(74-234)+GT2(332-449)	GT2+GT2	GT2	N	3
Kf353_bin_77.fna_k119_4663767_4	-	GT2(8-129)	GT2	N	N	2
Kf353_bin_77.fna_k119_5116574_6	-	GT2(8-147)	GT2	N	N	2
Hm464_bin_179.fna_k119_1231602_49	-	GT2(8-172)	GT2	N	N	2
Hm464_bin_179.fna_k119_1929868_5	-	GT2(8-173)	GT2	N	N	2
Hm464_bin_179.fna_k119_1231602_50	-	GT2(8-175)	GT2	N	N	2
Kf353_bin_77.fna_k119_5213607_10	2.4.1.-	GT2(9-152)	GT2	N	N	2
Gx485_bin_43.fna_k119_4867941_1	-	GT2(9-153)	GT2	N	N	2
Hm464_bin_179.fna_k119_2396232_5	-	GT2(9-172)	GT2	GT2	N	3
Ncb351_bin_81.fna_k119_5231463_11	-	GT2(9-189)	GT2	N	N	2
Gx485_bin_43.fna_k119_670483_5	-	GT2(93-206)	GT2	N	N	2
Pc512_bin_108.fna_k119_1116064_6	-	GT28(180-336)	GT28_e100	GT28	N	3
Kf353_bin_77.fna_k119_2163609_28	-	GT28(198-354)	GT28_e100	GT28	N	3
Ncb351_bin_81.fna_k119_4872431_7	-	GT28(202-356)	GT28_e141	N	N	2
Roe453_bin_28.fna_k119_2117476_2	-	GT28(206-365)	GT28_e141	N	N	2
Gx485_bin_43.fna_k119_743158_5	-	GT28(212-371)	GT28_e141	N	N	2
Ancillula_trichonymphae_AXYY01000117.1_4	-	GT28(214-375)	GT28_e141	GT28	N	3
Im510_bin_94.fna_k119_2094939_10	-	GT28(214-376)	GT28_e141	GT28	N	3
Roe453_bin_58.fna_k119_2118244_2	-	GT28(222-376)	GT28_e100	N	N	2
Hm464_bin_179.fna_k119_1662552_3	-	GT28(224-382)	GT28_e141	GT28	N	3
Gsp477_bin_129.fna_k119_6579187_10	-	GT28(240-400)	GT28_e100	GT28	N	3
Nm470_bin_85.fna_k119_1129104_12	-	GT28(296-455)	GT28_e141	N	N	2
Gx485_bin_43.fna_k119_3897437_1	2.4.1.1	GT35(107-831)	GT35_e0	GT35	N	3
Nm470_bin_85.fna_k119_1195933_15	2.4.1.1	GT35(112-702)	GT35_e0	GT35	N	3
Ncb351_bin_81.fna_k119_5299760_5	2.4.1.1	GT35(116-832)	GT35_e0	GT35	N	3
Gsp477_bin_129.fna_k119_4528476_41	2.4.1.1	GT35(121-856)	GT35_e0	GT35	N	3
Kf353_bin_77.fna_k119_2536573_39	2.4.1.1	GT35(134-865)	GT35_e0	GT35	N	3
Gsp477_bin_129.fna_k119_475012_9	-	GT39(25-308)	GT39_e22	N	N	2
Ncb351_bin_81.fna_k119_1446447_4	-	GT39(26-222)	GT39_e10	N	N	2
Roe453_bin_28.fna_k119_2196823_14	-	GT39(49-266)	GT39_e10	N	N	2
Roe453_bin_58.fna_k119_2821350_2	-	GT39(55-272)	GT39_e10	N	N	2
Nm470_bin_85.fna_k119_2373927_9	-	GT39(9-256)	GT39_e22	N	N	2
Gx485_bin_43.fna_k119_1687560_14	-	GT39(9-330)	GT39_e1	N	N	2
Kf353_bin_77.fna_k119_2174095_8	-	GT4(167-311)	GT4_e567	N	N	2
Roe453_bin_60.fna_k119_2613411_2	-	GT4(191-350)	GT4_e3367	GT4	N	3
Kf353_bin_77.fna_k119_2174095_17	-	GT4(200-306)	GT4_e3427	N	N	2
Roe453_bin_60.fna_k119_639907_2	-	GT4(202-339)	GT4_e1800	GT4	N	3
Hm464_bin_179.fna_k119_2692216_3	-	GT4(205-375)	GT4_e1800	GT4	N	3
Gx485_bin_43.fna_k119_1876687_2	-	GT4(208-374)	GT4_e1800	GT4	N	3
Roe453_bin_60.fna_k119_2659189_3	-	GT4(232-389)	GT4_e3367	N	N	2
Ancillula_trichonymphae_AXYY01000095.1_2	-	GT5(107-419)	GT4_e1800	GT4	N	3
Gsp477_bin_129.fna_k119_6150630_1	-	GT5(133-445)	GT4_e1800	GT4	N	3
Ncb351_bin_81.fna_k119_4042750_3	-	GT5(62-396)	GT4_e1800	GT4	N	3
Roe453_bin_28.fna_k119_1278683_4	-	GT5(77-397)	GT4_e1800	GT4	N	3
Nm470_bin_85.fna_k119_1857470_4	-	GT5(78-392)	GT4_e1800	GT4	N	3
Roe453_bin_58.fna_k119_124255_4	-	GT5(79-396)	GT4_e1800	GT4	N	3
Im510_bin_94.fna_k119_2137766_12	-	GT5(82-418)	GT4_e1800	GT4	N	3
Roe453_bin_60.fna_k119_1925991_1	-	GT51(10-107)	GT51_e137	GT51	N	3
Gx485_bin_43.fna_k119_4288594_1	-	GT51(110-281)	GT51_e89	GT51	N	3
Ncb351_bin_81.fna_k119_2546051_10	-	GT51(68-239)	GT51_e89	GT51	N	3
Hm464_bin_179.fna_k119_761029_2	-	GT51(71-257)	GT51_e87	GT51	N	3
Roe453_bin_58.fna_k119_1256331_2	-	GT51(72-243)	GT51_e89	GT51	N	3
Roe453_bin_28.fna_k119_2045178_3	-	GT51(72-244)	GT51_e89	GT51	N	3
Nm470_bin_85.fna_k119_2550067_2	-	GT51(72-260)	GT51_e127	GT51	N	3
Kf353_bin_77.fna_k119_2724496_15	-	GT51(79-267)	GT51_e87	GT51	N	3
Ncb351_bin_81.fna_k119_3302353_10	-	GT51(81-268)	GT51_e11	GT51	N	3
Roe453_bin_28.fna_k119_1423982_8	-	GT51(81-269)	GT51_e137	GT51	N	3
Pc512_bin_108.fna_k119_2071591_7	-	GT51(81-270)	GT51_e137	GT51	N	3
Gx485_bin_43.fna_k119_2871503_1	-	GT51(85-272)	GT51_e137	GT51	Y(1-47)	3
Gsp477_bin_129.fna_k119_670259_5	-	GT51(86-275)	GT51_e137	GT51	N	3
Im510_bin_94.fna_k119_971271_13	-	GT51(86-275)	GT51_e137	GT51	N	3
Ancillula_trichonymphae_AXYY01000045.1_6	-	GT51(88-277)	GT51_e137	GT51	N	3
Kf353_bin_77.fna_k119_1754322_5	-	GT8(12-256)	GT8_e124	N	N	2
Kf353_bin_77.fna_k119_1108605_18	-	GT8(14-263)	GT8_e243	N	N	2
Roe453_bin_60.fna_k119_1658705_2	-	GT8(172-389)	GT8_e200	N	N	2
Kf353_bin_77.fna_k119_2174095_25	-	GT8(5-247)	GT8_e171	N	N	2
Roe453_bin_60.fna_k119_703820_5	-	GT8(6-254)	GT8_e2	N	N	2
Kf353_bin_77.fna_k119_954270_10	-	GT8(9-251)	GT8_e64	N	N	2
Kf353_bin_77.fna_k119_2163609_7	-	GT81(2-192)	GT2	N	N	2
Nm470_bin_85.fna_k119_1413174_15	-	GT81(2-203)	GT2	N	N	2
Gsp477_bin_129.fna_k119_2469166_2	-	GT83(59-358)	GT83_e22	N	N	2
Im510_bin_94.fna_k119_2208840_15	-	GT83(63-359)	GT83_e22	N	N	2
Kf353_bin_77.fna_k119_4760272_7	-	N	GT4_e934+GT4_e2354	GT4	N	2
Roe453_bin_60.fna_k119_875691_2	4.2.2.25	PL33_1(416-566)	PL33_e13	PL33_1	N	3

## Sheet: Table_S4
Table S4. 16S rRNA gene libraries inspected for the presence of Bifidobacteriaceae. The accession numbers of the phylotypes recovered from the samples are indicated. For taxonomic classification and relative abundance, see Table S5.
Sample ID	Host_Voucher	Host	Flagellate	Bifidobacteriaceae	16S rRNA gene
Md560_Mixo_1	Md560	Mastotermes darwiniensis	Mixotricha	No	-
Md560_Mixo_2	Md560	Mastotermes darwiniensis	Mixotricha	No	-
Md560_Delto_1	Md560	Mastotermes darwiniensis	Deltotrichonympha	Yes	-
Md560_Delto_2	Md560	Mastotermes darwiniensis	Deltotrichonympha	No	-
Hs601_Euco	Hs601	Hodotermopsis sjoestedti	Eucomonympha	No	-
Ht603_PseTri	Ht603	Heterotermes c.f. tenuis	Pseudotrichonympha	No	-
Hc611_PseTri	Hc611	Heterotermes cardini	Pseudotrichonympha	No	-
Pc599_FS_M1	Pc599	Prorhinotermes canalifrons	Pseudotrichonympha	No	-
Pc599_FS_M2	Pc599	Prorhinotermes canalifrons	Pseudotrichonympha	No	-
Cd596_Stephanonympha	Cd596	Cryptotermes declivis	Stephanonympha	No	-
Cg602_FS1	Cg602	Coptotermes gestroi	Pseudotrichonympha	No	-
Ch595FS1	Ch595	Cryptotermes havilandi	Stephanonympha	No	-
Ch595FS2	Ch595	Cryptotermes havilandi	Devescovina	No	-
Ch595_Stephanonympha	Ch595	Cryptotermes havilandi	Stephanonympha	No	-
Ch595_Stephanonympha_starved	Ch595	Cryptotermes havilandi	Stephanonympha	No	-
Po515_Tricho	Po515	Porotermes adamsoni	Trichonympha magna	Yes	-
Rs511_Tricho	Rs511	Reticulitermes santonensis	Trichonympha	No	-
Ry508_Tricho	Ry508	Reticulitermes yaeyamanus	Trichonympha agilis	No	-
Pcl544_FS	Pcl544	Procryptotermes leewardensis	Stephanonympha	No	-
Xx608_FS_FS2	Pl608	Procryptotermes leewardensis	Devescovina	Yes	PP623101
Kf626_Joenia	Kf626	Kalotermes flavicollis	Small Joenia	No	-
Kf623_Joenia	Kf623	Kalotermes flavicollis	Small Joenia	No	-
Kf626_Joenia	Kf626	Kalotermes flavicollis	Joenia	No	-
Kf598_Joenia	Kf598	Kalotermes flavicollis	Joenia	No	-
Ki628_Joenia_1	Ki628	Kalotermes italicus	Small Joenia	Yes	-
Ki629_Joenia_1	Ki629	Kalotermes italicus	Small Joenia	Yes	-
Ki629_Joenia_2	Ki629	Kalotermes italicus	Small Joenia	Yes	-
Ki629_Joenia_3	Ki629	Kalotermes italicus	Small Joenia	Yes	-
Ki629_Joenia_4	Ki629	Kalotermes italicus	Joenia	Yes	-
Ki629_Joenia_5	Ki629	Kalotermes italicus	Joenia	Yes	-
Ki629_Joenia_6	Ki629	Kalotermes italicus	Joenia	Yes	-
Ki629_Joenia_7	Ki629	Kalotermes italicus	Joenia	Yes	-
Ki627_Joenia_1	Ki627	Kalotermes italicus	Joenia	Yes	-
Ki627_Joenia_2	Ki627	Kalotermes italicus	Joenia	Yes	-
Ki627_WG	Ki627	Kalotermes italicus	WG/NA	Yes	PP626363
Ki628_WG	Ki628	Kalotermes italicus	WG/NA	Yes	PP626363
Ki629_WG	Ki629	Kalotermes italicus	WG/NA	Yes	PP626363
Ncb622_WG	Ncb622	Neotermes cubanus	WG/NA	Yes	-
Nm526_Tricho_3	Nm526	Neotermes meruensis	Trichonympha	No	-
Nm526_Tricho_1	Nm526	Neotermes meruensis	Trichonympha	No	-
Nm526_Tricho_2	Nm526	Neotermes meruensis	Trichonympha	No	-
Neg621_FS1	Neg621	Neotermes ebogoensis	FS	No	-
Neg621_FS2	Neg621	Neotermes ebogoensis	FS	No	-
Gx549_Calo	Gx549	Glyptotermes sp. F	Calonympha	No	-
Gx548_Macro	Gx548	Glyptotermes sp. E	Macrotrichomonas	Yes	-
Gx549_FS	Gx549	Glyptotermes sp. F	Trichonympha	No	-
Gx593_Tricho	Gx593	Glyptotermes	Trichonympha	No	-
Glx529_Tricho	Glx529	Glyptotermes sp. A_c2	Trichonympha	No	-
Gx481_Tricho	Gx481	Glyptotermes sp. D	Trichonympha	Yes	PP626359
Gx485_Tricho	Gx485	Glyptotermes	Trichonympha	No	-
Gx496_Tricho	Gx496	Glyptotermes sp. B	Trichonympha	No	-
Gx498_Tricho	Gx498	Glyptotermes sp. A_c1	Trichonympha	No	-
Gx548_Tricho	Gx548	Glyptotermes sp. E	Trichonympha	No	-
Gx549_Tricho	Gx549	Glyptotermes sp. F	Trichonympha	No	-
Glx527_Sacci	Glx527	Glyptotermes	Saccinobaculus	No	-
Ip574_Meta	Ip574	Incisitermes platycephalus	Metacoronympha	No	-
Ip575_Meta	Ip575	Incisitermes platycephalus	Metacoronympha	No	-
Im510_Tricho	Im510	Incisitermes marginipennis	Trichonympha	Yes	PP626360
It507_Tricho	It507	Incisitermes schwarzi	Trichonympha	Yes	-
Ii539_Tricho	Ii539	Incisitermes incisus	Trichonympha	No	-
Ii541_Tricho_1	Ii541	Incisitermes incisus	Trichonympha	Yes	-
Ii541_Tricho_2	Ii541	Incisitermes incisus	Trichonympha	Yes	-
Ita546_Tricho_1	Ita546	Incisitermes tabogae	Trichonympha	Yes	PP626360
Ita546_Tricho_2	Ita546	Incisitermes tabogae	Trichonympha	Yes	PP626360
Ita610_Tricho	Ita610	Incisitermes tabogae	Trichonympha	Yes	PP626360
Es583_WG	Es583	Eublaberus serranus	WG/NA	Yes	PP626364
Ba584_WG	Ba584	Blaberus atropus	WG/NA	Yes	PP626365
Tb587_WG	Tb587	Therea bernhardti	WG/NA	Yes	PP626366
Ps589_WG	Ps589	Pycnoscelus striatus	WG/NA	Yes	PP626367

## Sheet: Table_S5
Table S5. Relative abundance of different lineages of Bifidobacteriaceae in amplicon libraries of bacterial 16S rRNA gene in flagellate suspensions and whole gut samples of termites and cockroaches. Samples without Bifidobacteriaceae are not shown. For more information, see Table S4.
	Host group	Termites																										Cockroaches
	Host species	Incisitermes tabogae			Incisitermes incisus		Incisitermes schwarzi	Incisitermes marginipennis	Glyptotermes sp. 5	Porotermes adamsoni	Glyptotermes sp.Gx548	Mastotermes darwiniensis	Procryptotermes leewardensis	Kalotermes italicus													Neotermes cubanus	Eublaberus serranus	Blaberus atropus	Therea bernhardti	Pycnoscelus striatus
	Flagellate	Trichonympha	Trichonympha	Trichonympha	Trichonympha	Trichonympha	Trichonympha	Trichonympha	Trichonympha	Trichonympha	Macrotrichomonas	Deltotrichonympha	Devescovina	Joenia	Joenia	Joenia	Joenia	Joenia	Joenia	Small Joenia	Small Joenia	Small Joenia	Small Joenia	Whole gut	Whole gut	Whole gut	Whole gut	Whole gut	Whole gut	Whole gut	Whole gut
Genus	Sample ID	Ita546_Tricho_2	Ita546_Tricho_1	Ita610_Tricho	Ii541_Tricho_2	Ii541_Tricho_1	It507_Tricho	Im510_Tricho	Gx481_Tricho	Po515_Tricho	Gx548_Macro	Md560_Delto_1	Xx608_FS_Devesc	Ki629_Joenia_4	Ki629_Joenia_5	Ki629_Joenia_6	Ki629_Joenia_7	Ki627_Joenia_1	Ki627_Joenia_2	Ki628_Joenia_1	Ki629_Joenia_3	Ki629_Joenia_1	Ki629_Joenia_2	Ki627_WG	Ki628_WG	Ki629_WG	Ncb622_WG	Es583	Ba584	Tb587	Ps589
Ancillula		80.8194	40.0568	35.9454	37.8036	15.8784	6.07903	3.83685	0.37594	0.460829	0.156236	0.0336587	0	0.0616016	0.0542594	0.0292912	0.0373832	0.152952	0	0.247963	0.182482	0.679561	2.0284	0.334217	0.991114	3.09804	0.0215123	0	0	0	0
Servula		0	0	0	0	0	0	0	0	0	0	0	0.0447427	0	0	0	0	0	0.0223464	0	0	0	0	0.230494	0.0341763	0.060746	0	0	0	0	0
Nutricula		0	0	0	0	0	0	0	0	0	0	0	0	0	0	0	0	0	0	0.141693	0	0	0	0	0	0.0364476	0.0752931	0	0	0	0
Opitulatrix		0	0	0	0	0	0	0	0	0	0	0	0	0	0	0	0	0	0	0	0	0	0	0	0	0	0.0645369	0	0	0	0
Termite_associated_Bifidobacteriaceae_unclassified		0	0	0	0	0	0	0	0	0	0	0	0	0.0205339	0	0	0	0.0305904	0.0223464	0.814736	0.364964	0.104548	0.135227	0.0345742	0.170882	0.206536	0	0	0	0	0
Cockroach_clade		0	0	0	0	0	0	0	0	0	0	0	0	0	0	0	0	0	0	0	0	0	0	0	0	0	0	0.0136147	0.158907	1.11248	0.0122895

## Sheet: Table_S6
Table S6. Taxon-specific gene markers identified by CheckM v.1. in the type species of Bifidobacteriaceae (isolates) and the termite-specific lineages (MAGs). For an unbiased estimation of genome completeness, the gene markers that were absent from the closed genomes of all isolates (highlighted in red) were removed from the reference set. Numbers in the table indicate E-values, N/A stands for no…
		Isolates					MAGs
		Bifidobacterium_bifidum	Aeriscardovia_aeriphila	Galliscardovia_ingluviei	Pseudoscardovia_suis	Scardovia_inopinata	Ancillula_trichonymphae	Im510_bin.94	Gsp477_bin.129	Kf353_bin.77	Pc512_bin.108	Hm464_bin.179	Roe453_bin.28	Roe453_bin.58	Roe453_bin.66	Ncb351_bin.81	Nm470_bin.85	Gx485_bin.43
protein	model	GCF_001025135.1	GCF_002259595.1	GCF_014635685.1	GCF_002797875.1	GCF_001042695.1	GCA_000485475.1	JAISNQ000000000	JAIRWY000000000	JAISRT000000000	JAITGF000000000	JAISHP000000000	JAITRN000000000	JAITSB000000000	JAITSD000000000	JAITBJ000000000	JAITFB000000000	JAISFQ000000000
Cytidylate_kin	PF02224.13	2e-24	N/A	2.1e-25	8.1e-27	4e-25	9.8e-29	9.4e-31	3.8e-30	9.3e-30	N/A	3.8e-30	N/A	N/A	5.5e-29	N/A	3.2e-27	3e-27
TIGR00093	TIGR00093	1e-44	5e-43	6.8e-44	1.1e-44	3.1e-44	3.8e-41	2.7e-40	9.2e-41	2.9e-43	N/A	2.7e-45	8.7e-38	4.4e-38	1.6e-41	3.6e-42	5.5e-41	7.2e-43
TIGR03594	TIGR03594	4.7e-154	4.2e-154	1.2e-153	3.7e-152	4.1e-154	8.5e-144	1.7e-144	2e-148	2.4e-17	5.4e-149	4.8e-62	9.1e-27	4.9e-26	3.6e-147	1.1e-123	5.9e-152	1.9e-151
AICARFT_IMPCHas	PF01808.13	3.8e-108	N/A	2.8e-110	2e-108	1.5e-110	5e-107	2.7e-106	4.3e-108	N/A	8.1e-97	3.1e-110	N/A	N/A	N/A	N/A	N/A	N/A
RNA_pol_A_bac	PF01000.21	5.7e-26	9.5e-25	5e-24	1.3e-26	5.3e-25	1.2e-21	4.2e-20	1e-21	8e-20	N/A	1.8e-22	9.4e-25	3.9e-24	1.1e-26	2.2e-25	5.8e-20	5e-21
RNA_pol_L	PF01193.19	5.5e-20	2.4e-19	5.6e-19	5.6e-20	1.4e-19	9.9e-21	3.7e-20	5.5e-20	2.1e-15	N/A	2.8e-19	1.1e-19	9.9e-20	4.2e-20	2.4e-20	3.7e-19	3e-20
RNA_pol_A_CTD	PF03118.10	8.9e-29	1.5e-29	1.9e-29	1e-29	5.5e-30	4.7e-17	1.2e-17	5.1e-16	4.8e-13	N/A	2e-16	4.7e-21	1.4e-21	3.1e-21	7.3e-21	6.2e-14	7.7e-16
Ribosomal_L17	PF01196.14	6.2e-38	1.2e-38	2.9e-38	1.4e-38	3.7e-39	3.6e-35	1.7e-35	1.8e-34	1.7e-35	N/A	3.2e-37	2.5e-37	1.2e-36	2.4e-37	1.7e-37	4.5e-35	1.7e-35
DUF349	PF03993.7	4.1e-37	3.5e-47	4.5e-52	5.7e-51	2.6e-50	N/A	6.5e-17	2e-19	1.5e-17	4.8e-23	3.1e-20	3.4e-33	6e-36	3.5e-33	6.8e-33	2.3e-39	5.9e-37
tRNA-synt_His	PF13393.1	2e-25	1e-26	1.7e-25	1.4e-21	8.7e-25	2.8e-22	1.4e-23	7.3e-23	6.6e-30	4.3e-24	4e-29	2.8e-23	N/A	7.2e-24	5.9e-30	N/A	1.5e-26
GAD	PF02938.9	2.6e-20	6.3e-21	5.1e-21	2.7e-20	1.6e-20	3.8e-22	4.6e-22	4.6e-22	5.5e-24	N/A	1.9e-19	1.6e-19	N/A	1.3e-21	1.4e-21	2.2e-18	6.3e-24
DnaB	PF00772.16	1.6e-35	N/A	7.6e-35	N/A	4.6e-32	1.8e-31	1.2e-31	2e-31	2.7e-32	2.4e-33	7.3e-33	7.6e-30	8.5e-32	4.5e-26	3.4e-29	2.7e-27	1.5e-26
DUF1727	PF08353.5	1e-26	1.9e-29	6.5e-31	N/A	1.1e-29	3.2e-28	7.8e-29	8e-28	5e-27	3.7e-25	7.7e-30	7.5e-26	3.8e-26	2.3e-26	1.4e-24	3.2e-27	5.4e-31
GATase_3	PF07685.9	4e-30	4e-29	5.6e-32	1.5e-27	3.9e-29	1.2e-30	2.3e-30	6.5e-30	3.8e-27	3.5e-29	1.1e-31	7.2e-32	9.1e-31	2.4e-31	1.1e-31	6.4e-27	1.7e-28
TGS	PF02824.16	3.8e-25	N/A	3.6e-25	5.1e-24	8.4e-25	1.6e-22	5.6e-21	4e-23	4.4e-22	1e-24	1.9e-23	2.1e-23	9.4e-05	3.3e-22	8.3e-24	8.7e-23	6.8e-26
DUF3071	PF11268.3	3e-36	1.5e-30	1.4e-27	1.4e-29	3.2e-30	1.4e-29	1.6e-29	6.9e-32	2e-32	4.6e-36	2.7e-20	1.4e-10	2.3e-12	1.1e-12	N/A	2.3e-31	2e-25
ACT_4	PF13291.1	1.3e-16	2.5e-17	1.2e-16	3.4e-15	1e-18	1.1e-15	1.3e-16	8.7e-18	6.7e-18	1.5e-19	4.1e-18	8.3e-18	N/A	2.1e-18	9.2e-18	4.7e-16	1.3e-18
TIGR00576	TIGR00576	4.7e-46	6.5e-48	7.6e-44	1.2e-44	1.4e-44	2e-46	3.6e-45	1.3e-48	4.9e-49	2.2e-47	1.4e-07	2.5e-47	3.7e-46	9.4e-50	1.1e-49	6.8e-46	2.9e-07
HD_4	PF13328.1	5.2e-45	2.6e-46	3.1e-46	7.4e-49	7.1e-47	7.7e-48	4.2e-49	2.8e-50	8.2e-48	2.3e-46	5.9e-48	1.2e-43	N/A	1.6e-43	5.6e-46	3.6e-45	1.4e-48
DUF4193	PF13834.1	1.2e-35	4.5e-34	2e-37	4.8e-34	4.1e-35	7.8e-20	7.2e-17	6.3e-19	N/A	7.9e-20	1.2e-10	4.4e-18	1.5e-19	8.2e-17	8.6e-21	7.7e-17	N/A
Tubulin	PF00091.20	4.3e-33	N/A	3.2e-32	N/A	5.4e-33	7.3e-35	8e-35	4.9e-34	3.9e-32	N/A	5.1e-31	1.1e-29	4.7e-29	1.4e-28	9.7e-27	8.7e-35	4.1e-34
DUF552	PF04472.7	1e-23	5.4e-24	3.4e-24	N/A	6.2e-23	2.6e-19	5.5e-19	3.4e-20	6.6e-22	N/A	3.8e-13	9.8e-19	1.3e-17	1.1e-17	6.2e-17	7e-20	7.1e-18
TIGR00389	TIGR00389	1.8e-152	1.4e-149	4.4e-150	4.2e-153	3.1e-153	5.9e-151	8.3e-151	1.4e-153	9.9e-154	3.6e-149	1.6e-89	1.4e-150	1.2e-148	1.2e-145	2.1e-151	5.6e-151	5.3e-151
Dus	PF01207.12	2.3e-92	N/A	6e-93	3.2e-95	3e-94	1.3e-70	8.2e-71	7.4e-72	2.2e-74	3.6e-73	1.3e-75	1.2e-79	1.3e-77	6.6e-72	8.1e-45	5.2e-66	1.3e-81
POTRA_1	PF08478.5	7.1e-14	1.7e-11	6.2e-11	N/A	7.3e-11	1.3e-05	1.9e-05	2.5e-07	1.4e-06	6e-07	4.7e-06	3.5e-09	4.1e-09	0.00022	6e-10	2.9e-06	9.1e-06
TIGR01087	TIGR01087	1.9e-100	4.2e-104	7.2e-108	1.5e-102	1.6e-108	3e-94	6.5e-93	6.2e-93	3e-86	8.8e-97	9.1e-71	1.2e-36	1.4e-29	3.2e-78	9.4e-88	2.9e-83	1.6e-90
MraZ	PF02381.13	1.6e-33	N/A	6.3e-34	N/A	6.3e-36	8.9e-36	1.1e-35	1.4e-35	3.4e-34	N/A	2.6e-29	1.2e-29	7.2e-31	2.9e-31	8.5e-32	4.1e-18	8.5e-35
Glyco_transf_28	PF03033.15	1.1e-27	N/A	2e-30	1.1e-28	7.5e-27	3.9e-27	1.2e-27	2.9e-27	4.4e-24	6.9e-28	3.4e-25	4e-24	1.5e-23	1.6e-21	3e-22	2e-30	1.9e-31
PBP_dimer	PF03717.10	7.9e-21	N/A	1.1e-18	4.2e-26	1.1e-23	6.1e-21	6.8e-21	1.9e-20	1e-22	N/A	1.6e-25	4.3e-25	1.7e-24	1.4e-26	3.9e-25	2.1e-26	8.4e-21
TIGR01082	TIGR01082	4.1e-119	1.2e-112	1e-118	N/A	1.2e-124	5.6e-73	6.8e-74	6.3e-74	2.6e-81	5.4e-77	4.9e-81	3.7e-113	4.4e-116	1.4e-113	1.3e-117	4.3e-114	6.9e-110
TIGR00445	TIGR00445	7.9e-92	4e-86	3.1e-95	1.8e-93	2.7e-91	1.9e-27	3.3e-92	1.9e-93	2.2e-91	N/A	3.2e-92	5.9e-91	8e-91	2.5e-93	3.8e-90	4.7e-85	8.5e-91
Methyltransf_5	PF01795.14	4.7e-96	N/A	7.8e-97	N/A	1.7e-96	5.5e-84	2e-84	9.4e-87	1.5e-88	N/A	2.9e-94	6.7e-91	5.7e-90	6.7e-37	1.3e-89	2.4e-88	2.4e-95
TIGR01143	TIGR01143	5.2e-113	2.7e-100	1.2e-105	N/A	5.1e-107	3.9e-100	1.3e-99	1.7e-100	2.2e-99	8.4e-16	1e-63	2.7e-83	3.8e-84	1.2e-85	1.6e-38	1.4e-91	6.4e-64
Ribosomal_L9_C	PF03948.9	1.1e-22	1.2e-21	1.1e-23	N/A	1.6e-22	9.1e-22	6.9e-23	N/A	1.3e-27	1.7e-25	3.6e-17	8.3e-24	2e-23	4.2e-25	5.2e-23	4.1e-18	4.7e-22
Ribosomal_L9_N	PF01281.14	4.5e-21	N/A	2.8e-20	N/A	1.1e-19	4e-20	1.8e-19	N/A	2e-22	5.4e-20	6.3e-19	5.4e-21	9.2e-21	2.9e-22	7.2e-22	6.6e-20	2.3e-19
Ribosomal_S6	PF01250.12	6e-31	N/A	4.8e-29	N/A	3.9e-30	2.7e-25	8.8e-26	N/A	1.6e-27	4.2e-28	1.9e-16	N/A	N/A	5.3e-31	1.5e-32	5.3e-28	1.1e-28
Ribosomal_S18	PF01084.15	2.4e-27	N/A	1e-27	N/A	7.8e-27	6.1e-22	5.9e-24	N/A	1.2e-23	5.6e-25	4.2e-24	2.2e-25	1.7e-25	4.5e-24	5.7e-25	3.2e-24	2.2e-25
Ribosomal_L6	PF00347.18	6.8e-39	3.7e-36	1.8e-40	4.3e-42	1.1e-40	2.1e-37	1.4e-37	1.9e-37	3.4e-37	N/A	1.4e-40	7.7e-43	1.1e-42	1e-42	2.9e-38	3.2e-32	N/A
Ribosomal_S8	PF00410.14	1.3e-47	2.2e-47	2.8e-45	7.1e-48	2.4e-46	1.6e-48	1.9e-47	3.9e-48	6.5e-48	N/A	3.6e-36	2.9e-48	5e-49	1.1e-45	1.4e-49	9.4e-48	N/A
Ribosomal_L18p	PF00861.17	2.1e-41	2.8e-40	7.6e-43	2.7e-39	7.2e-42	2.3e-37	4.5e-37	3.8e-38	1.2e-39	N/A	1.2e-38	4.3e-37	1.8e-36	3.2e-22	2.3e-39	2.1e-36	N/A
DUF948	PF06103.6	2.4e-10	3.6e-13	7.7e-09	2.1e-13	8.6e-11	2.9e-05	4.1e-05	6.1e-06	N/A	0.002	5.3e-10	1.2e-07	N/A	N/A	0.057	0.00063	1.8e-07
tRNA-synt_2c	PF01411.14	2.5e-177	N/A	5.4e-180	3.5e-178	1.8e-175	7e-170	1.4e-164	2.2e-169	1.4e-176	N/A	1.2e-172	5.6e-126	N/A	8e-175	4.1e-108	4.9e-180	2.2e-177
YceG	PF02618.11	3.9e-62	N/A	5.4e-71	5.2e-63	2e-60	1e-73	1.2e-71	5.4e-72	1.2e-70	2.9e-73	5.3e-72	8.3e-66	N/A	8.2e-37	9.4e-66	2e-57	1.7e-55
UPF0081	PF03652.10	5.5e-34	N/A	1.7e-34	1.7e-35	1.3e-39	1.2e-39	6.9e-40	5.4e-40	1.5e-34	N/A	2.2e-38	1.3e-27	N/A	4.3e-31	3.1e-29	1.6e-34	5e-33
DHHA1	PF02272.14	3.3e-12	N/A	2e-11	5.6e-11	2.7e-12	7e-09	1.6e-09	5.2e-10	4.5e-14	N/A	1.6e-10	2.9e-09	0.00015	7.5e-08	1.1e-10	1.6e-11	7.6e-10
GARS_N	PF02844.10	1.7e-31	N/A	1.2e-34	1.3e-36	5.9e-35	1.3e-28	8.9e-29	7.7e-27	N/A	1.8e-29	5.5e-28	N/A	0.0049	N/A	0.00012	N/A	N/A
TIGR00878	TIGR00878	1.3e-134	N/A	9e-135	9.6e-136	3.4e-130	5e-107	5e-108	1.7e-105	4.6e-110	2.3e-111	3.6e-110	N/A	N/A	N/A	N/A	N/A	N/A
TIGR01134	TIGR01134	4e-156	8.2e-25	4.3e-157	1.1e-156	8.5e-155	5e-150	3.2e-151	2e-147	6.2e-144	N/A	1.6e-22	1.6e-24	7.7e-26	4.6e-27	4.8e-27	0.011	0.0075
GARS_C	PF02843.11	4.9e-27	N/A	5.5e-24	4e-28	4.3e-25	5.3e-24	1.6e-25	2.7e-24	N/A	5.3e-28	7.5e-09	N/A	N/A	N/A	N/A	N/A	N/A
GARS_A	PF01071.14	2.6e-81	N/A	1.5e-80	1.8e-80	5.4e-81	3.1e-62	2.2e-62	3.5e-64	4.2e-05	1.7e-62	1.3e-62	N/A	N/A	8.4e-09	N/A	N/A	N/A
DUF4117	PF13491.1	3.2e-09	1.3e-10	3.2e-08	1.1e-08	1.3e-08	1.1e-07	1.6e-07	2e-05	3.1e-08	8.9e-07	1.7e-05	1.7e-07	N/A	N/A	N/A	2.1e-09	1.4e-08
RecA	PF00154.16	6.3e-172	N/A	1.9e-171	1.4e-166	9.3e-171	2e-170	1.1e-169	9.5e-170	1.3e-171	N/A	1.5e-175	2.8e-160	1.8e-160	8.5e-155	1.9e-163	1.4e-163	3.6e-170
CinA	PF02464.12	2.3e-38	N/A	8.2e-38	1.1e-42	2.1e-43	3e-13	2.7e-40	3.5e-40	1.8e-30	1.4e-42	1.3e-43	4e-45	N/A	3.4e-50	7.3e-52	N/A	N/A
Ftsk_gamma	PF09397.5	1.9e-23	1.4e-23	1.8e-23	2.8e-22	3.8e-24	4.1e-22	4.4e-22	5e-22	1.2e-21	2e-22	1.4e-22	3.5e-21	N/A	1.5e-20	1.9e-21	2.7e-21	2.4e-21
RecX	PF02631.11	1.4e-16	N/A	1e-19	1.2e-16	2.2e-18	8.3e-13	6.1e-12	4.1e-16	1.8e-17	N/A	9.8e-16	6.9e-13	N/A	2.4e-09	N/A	N/A	2.8e-15
OSCP	PF00213.13	1.8e-28	1.9e-26	8.7e-31	7.9e-31	2.2e-31	1.8e-16	2.9e-14	1.1e-11	N/A	5.9e-20	3.6e-18	3e-25	N/A	3.9e-22	6.9e-26	4.4e-30	2.8e-19
TIGR00962	TIGR00962	7.3e-230	9.5e-235	3.2e-233	3.7e-230	2.5e-232	9.2e-206	2e-228	4.1e-232	2.4e-236	3.7e-234	1.6e-234	2.3e-230	2.9e-06	6.2e-231	2.2e-230	5.8e-236	1.2e-233
TIGR01039	TIGR01039	2.4e-231	6.8e-229	1.4e-231	1.4e-230	2.7e-229	7.8e-232	3.1e-228	2.3e-232	1.5e-236	9e-237	1.3e-222	6.8e-232	1.5e-07	4.9e-232	1.5e-233	4.9e-229	7.5e-233
ATP-synt_B	PF00430.13	7.7e-30	N/A	2.8e-28	1e-30	2.1e-30	1.7e-22	1.6e-21	5.7e-25	5.2e-05	2.5e-26	7.7e-24	2.2e-20	0.00029	6.4e-22	4.2e-23	2.8e-23	2.9e-26
ATP-synt_C	PF00137.16	2.5e-17	6.8e-16	4.6e-18	2.9e-16	4.7e-15	3.1e-18	3.5e-17	1.2e-17	N/A	2.5e-17	2.1e-16	2.2e-17	N/A	4.9e-17	2e-17	8.2e-15	8.6e-14
ATP-synt	PF00231.14	8.6e-86	3.2e-86	6.2e-84	1.9e-86	2e-85	4.5e-79	4e-80	2.8e-82	3.6e-84	7.5e-85	4.7e-89	1.7e-83	N/A	4.2e-82	1.8e-84	8e-82	8.4e-90
ATP-synt_A	PF00119.15	3.8e-40	1.3e-41	1.8e-43	2.8e-36	1.4e-42	5.7e-36	5.9e-36	7.7e-35	N/A	4.8e-41	1.3e-38	1.1e-40	1.1e-41	7.4e-41	3.4e-42	2.7e-40	1.5e-33
ATP-synt_DE_N	PF02823.11	2.9e-22	6e-20	5.5e-20	6.2e-24	1.5e-22	3.9e-11	1.7e-20	2.7e-20	3e-20	N/A	1.5e-25	4.6e-21	N/A	2.5e-23	1.4e-24	3.8e-19	3.9e-23
DNA_pol3_beta_2	PF02767.11	9.1e-28	2.2e-27	1.4e-27	6.7e-25	6.8e-25	1e-21	1.2e-20	6.9e-20	1.2e-20	N/A	5.2e-20	3.7e-21	5.2e-21	3.8e-17	2.3e-18	9.4e-15	2.2e-21
DNA_pol3_beta_3	PF02768.10	1.9e-29	3.8e-27	3.1e-24	1.1e-26	2.9e-29	5.2e-22	1.1e-20	4.2e-22	1.3e-23	N/A	1.9e-19	5.6e-20	1.5e-21	3e-20	4e-21	1.1e-15	3.4e-23
Bac_DnaA_C	PF08299.6	1.5e-27	1.7e-26	3.6e-28	N/A	2.2e-29	2.5e-19	N/A	7.8e-19	N/A	N/A	5.1e-21	2.6e-16	3.3e-17	1.9e-18	4.5e-20	N/A	1.1e-24
TIGR01059	TIGR01059	7.6e-272	1.3e-269	3.2e-271	7.7e-269	1.2e-268	2e-225	3.3e-272	1.4e-270	9.9e-269	1.2e-272	2.7e-219	3.3e-276	4.5e-277	1.7e-216	4e-224	3.7e-276	2.7e-270
DNA_pol3_beta	PF00712.14	1.3e-40	6.7e-43	1.2e-40	5.9e-41	1.6e-39	6.7e-42	2.7e-42	2.5e-43	3e-29	N/A	2e-30	6.8e-29	4.3e-30	1.4e-14	1.3e-24	4e-33	5.1e-23
DUF721	PF05258.7	2e-20	2.5e-11	2.7e-19	2.9e-22	3.6e-18	N/A	6.9e-18	5e-17	5.3e-12	N/A	2.4e-16	2.1e-08	2.2e-07	1e-10	4.3e-11	6.9e-14	9.1e-14
TIGR01063	TIGR01063	N/A	N/A	N/A	N/A	N/A	N/A	N/A	N/A	N/A	N/A	N/A	N/A	N/A	2.2e-211	4.2e-200	N/A	N/A
TIGR00611	TIGR00611	6.1e-78	1.3e-74	2.9e-86	2.6e-70	1.9e-80	1.9e-71	1.9e-73	1.7e-73	3e-71	0.00026	1.2e-57	2.3e-09	1.5e-51	2.3e-51	4.6e-50	7.5e-68	1e-80
DUF3566	PF12089.3	1.4e-37	2.5e-35	2.6e-42	8.2e-33	1.2e-38	1.1e-26	1.2e-25	2.6e-25	2.3e-23	N/A	1.5e-25	3.1e-29	4e-31	N/A	2e-33	1.7e-29	6.1e-21
TIGR00670	TIGR00670	5.6e-99	1.1e-74	3.4e-101	2.2e-103	6.4e-104	3.5e-79	3.8e-79	6.5e-83	2.8e-34	5.1e-77	1.1e-76	0.00087	N/A	7.4e-85	N/A	1.8e-39	N/A
TIGR01037	TIGR01037	4.2e-99	6.5e-99	8.8e-89	3.6e-91	3.5e-91	1.6e-16	4e-17	2.4e-16	7e-17	0.00022	1.1e-18	4e-26	2.3e-25	1.1e-110	4.6e-24	8e-23	5.5e-21
DHODB_Fe-S_bind	PF10418.4	2.3e-13	N/A	1.6e-12	5.7e-14	2.1e-13	N/A	N/A	N/A	N/A	N/A	N/A	N/A	N/A	4e-17	N/A	8.7e-12	2.6e-10
TIGR00336	TIGR00336	7.2e-48	1e-44	5.8e-47	8.7e-47	5.5e-47	7.9e-32	6.3e-31	6.7e-33	4.2e-34	1.6e-36	2.9e-35	9e-09	1e-05	1.1e-42	1.3e-07	1.6e-05	1.7e-08
PyrI_C	PF02748.10	5e-11	N/A	4.8e-10	6.9e-13	1e-09	N/A	N/A	N/A	N/A	N/A	N/A	N/A	N/A	N/A	N/A	N/A	N/A
G6PD_C	PF02781.11	1.6e-98	3.9e-97	3.8e-103	N/A	9.8e-103	N/A	N/A	N/A	N/A	N/A	N/A	N/A	N/A	N/A	N/A	N/A	N/A
OpcA_G6PD_assem	PF10128.4	1e-86	8e-64	3.8e-79	N/A	6.7e-78	N/A	N/A	N/A	N/A	N/A	N/A	N/A	N/A	N/A	N/A	N/A	N/A
G6PD_N	PF00479.17	3.9e-65	2.2e-65	1.7e-64	N/A	2.3e-63	N/A	N/A	N/A	N/A	N/A	N/A	N/A	N/A	N/A	N/A	N/A	N/A
TIGR02075	TIGR02075	6e-87	5e-86	3.6e-88	2.5e-88	7.4e-88	1e-83	9.4e-84	1.4e-85	2.3e-80	1.7e-84	2.3e-84	4.6e-87	5e-90	1e-80	7.3e-90	3.5e-86	2.4e-87
CTP_transf_1	PF01148.15	2.1e-43	N/A	2.5e-46	4.1e-45	2.9e-48	6.2e-52	1.7e-51	2.1e-54	2e-53	1.7e-48	8.3e-48	1.5e-43	7.2e-45	6.8e-44	5.6e-44	1.2e-49	N/A
RRF	PF01765.14	2.2e-64	N/A	3.8e-64	8e-65	9.4e-62	7.4e-53	1.8e-53	1.8e-54	1.8e-61	8.6e-59	2.3e-58	2.2e-56	9.9e-56	1.1e-56	4.4e-57	6.7e-51	N/A
Thymidylat_synt	PF00303.14	1.3e-123	2.6e-120	8.6e-122	N/A	9.6e-121	6.9e-53	8.2e-53	1.1e-53	5.1e-50	1.3e-55	4.1e-23	7.7e-118	3.4e-117	2.1e-117	1.5e-118	N/A	N/A
DHFR_1	PF00186.14	5.4e-45	1.3e-42	3e-44	N/A	2.9e-42	4.2e-41	1.8e-40	2.7e-43	3e-26	3.9e-44	5.4e-48	4.8e-44	1.4e-44	1.9e-45	5.6e-47	2.5e-42	N/A
Prenyltransf	PF01255.14	2e-68	N/A	5.3e-70	N/A	3.9e-70	7.2e-77	4.7e-77	7.9e-77	1.6e-72	8.4e-75	2.5e-78	7e-47	3.5e-42	1.6e-70	N/A	7.5e-70	1.9e-71
RecO_C	PF02565.10	2.6e-11	N/A	7.8e-11	N/A	5.4e-12	3.7e-11	3e-11	1.4e-13	1.9e-06	8.7e-10	0.00036	3.8e-08	2.4e-10	N/A	N/A	1.2e-05	N/A
RecO_N	PF11967.3	1.3e-27	5.7e-25	6.6e-24	N/A	4.4e-25	5.3e-24	1e-23	1.7e-22	4.2e-23	1.1e-22	N/A	3.9e-23	6.8e-22	6e-22	N/A	8.3e-19	N/A
Trigger_N	PF05697.8	3.9e-44	1.2e-40	4.8e-43	5.5e-44	6.2e-43	N/A	6.5e-29	3.3e-30	1.7e-31	1.1e-36	N/A	1.4e-35	5.8e-36	1.3e-36	1.7e-36	2.3e-33	1.4e-32
DNA_pol_A_exo1	PF01612.15	2.9e-27	N/A	7.3e-29	4.7e-28	1.2e-27	0.0022	N/A	N/A	N/A	1.3e-05	N/A	N/A	N/A	N/A	N/A	9.3e-05	0.0031
PFL	PF02901.10	6.7e-182	N/A	3.6e-182	1.6e-184	1.1e-181	1.8e-156	3.1e-156	5.6e-159	3.1e-160	5.6e-164	1.8e-181	0.00033	0.00049	0.0028	0.0021	0.00037	8.1e-206
Trigger_C	PF05698.9	7.3e-22	5.7e-20	7.3e-22	3e-16	7.8e-20	N/A	1.5e-14	3.3e-14	5e-20	1.8e-20	N/A	3.4e-13	2e-14	3.9e-18	3.3e-16	1.1e-09	1.1e-10
Gly_radical	PF01228.16	7.3e-35	N/A	7.9e-35	1.6e-35	4.1e-36	9.5e-26	9.5e-26	1.1e-24	2.9e-24	9.9e-24	3.2e-38	N/A	N/A	N/A	N/A	N/A	3.2e-29
TIGR02493	TIGR02493	1.5e-100	1.4e-12	4.1e-98	1.1e-93	2.2e-96	2.2e-16	2.4e-16	1.4e-25	1.1e-15	1.4e-15	2.6e-67	1.5e-18	1.6e-18	3e-18	3.9e-20	8.7e-21	1.1e-48
5_3_exonuc_N	PF02739.11	2.3e-57	N/A	1.9e-57	7.4e-57	4.4e-58	N/A	1.3e-43	5.1e-44	1.3e-49	3.5e-50	2.1e-47	2.4e-55	8.3e-56	7.2e-54	N/A	4.6e-55	7.2e-60
NIF3	PF01784.13	2.7e-57	N/A	1.2e-57	7.7e-53	2.3e-54	1.4e-49	8.6e-51	1.7e-51	5.8e-57	N/A	4.8e-55	2.5e-57	6.9e-57	9.8e-47	3.1e-62	9.9e-64	4.4e-63
ANTAR	PF03861.9	2.4e-18	3e-20	3.6e-21	5e-23	1e-22	N/A	0.016	N/A	N/A	N/A	N/A	N/A	0.013	0.00029	0.0033	N/A	N/A
5_3_exonuc	PF01367.15	2.5e-23	N/A	5.9e-24	3.8e-24	4.9e-24	N/A	7.1e-27	1.4e-24	6e-23	1.1e-29	2.4e-26	6.4e-26	2.5e-23	6.4e-22	N/A	6.8e-23	1.3e-23
B5	PF03484.10	1.8e-16	N/A	8.2e-18	N/A	7.4e-14	1.1e-21	2e-21	3.9e-22	3.1e-21	3.7e-17	5.3e-20	1.1e-15	2e-15	8.7e-18	N/A	4.4e-17	2.1e-22
tRNA_bind	PF01588.15	8.9e-09	N/A	6.5e-09	N/A	1.2e-09	N/A	1.4e-09	4.8e-09	1.9e-07	6.3e-11	1.1e-10	4.3e-12	6.2e-12	2.1e-12	N/A	2.1e-16	4.4e-15
B3_4	PF03483.12	9.2e-68	N/A	2.3e-66	N/A	2.5e-70	1.4e-60	1.9e-58	1.7e-58	4.2e-63	5.7e-61	4.2e-65	2.1e-64	5.8e-64	5.4e-52	N/A	2.1e-65	3.4e-68
tRNA-synt_2d	PF01409.15	4.3e-93	N/A	2.4e-92	N/A	2.3e-93	3e-07	2.1e-92	4.1e-95	8.8e-98	1.3e-95	5.3e-94	2.9e-94	1.5e-94	1.2e-94	1.9e-05	9.8e-94	1e-93
Phe_tRNA-synt_N	PF02912.13	1.4e-16	N/A	4.1e-18	N/A	9.5e-17	N/A	N/A	4.2e-05	1.3e-07	2.5e-05	1.2e-14	1.4e-11	2.3e-13	2.3e-10	N/A	N/A	1.5e-10
FDX-ACB	PF03147.9	5.9e-27	2.6e-29	1.6e-26	N/A	1.9e-26	5.7e-18	2.2e-18	1.5e-14	9e-20	2.7e-16	7.7e-18	8.4e-16	7.9e-16	2.2e-16	N/A	1.1e-18	7.3e-26
Glu-tRNAGln	PF02686.10	6.5e-20	N/A	4.8e-21	4.5e-21	1.4e-21	6.8e-13	2e-10	1e-11	9.4e-14	1e-12	1.8e-16	N/A	N/A	2e-18	8.6e-21	N/A	5.7e-21
GatB_Yqey	PF02637.13	5.5e-42	N/A	2.5e-41	6.9e-40	5.9e-39	1.3e-36	2e-36	4.6e-37	5.4e-37	N/A	1.1e-36	3.7e-35	0.00082	9.2e-36	1.5e-37	1.9e-35	2.1e-37
TIGR00132	TIGR00132	6.4e-183	6.7e-179	7.4e-181	1.6e-179	3.9e-186	1.8e-176	1.7e-175	2.7e-179	1.4e-178	1.7e-176	1.6e-178	9.3e-143	N/A	2.3e-176	3.8e-169	2.1e-137	1.6e-179
DUF2469	PF10611.4	2.8e-53	3.8e-49	1.2e-53	5.3e-54	3.8e-53	1.3e-36	2.4e-36	2.1e-35	2.1e-33	N/A	2.5e-35	2.4e-28	N/A	1.6e-27	2e-28	6e-43	0.0066
TIGR00436	TIGR00436	1.2e-59	3.1e-60	1.4e-61	5.7e-55	1.2e-54	8.1e-39	4.2e-57	9.3e-59	2.4e-49	3.1e-65	1.6e-64	2.5e-55	7.7e-56	8.6e-59	5.1e-57	1.5e-40	5.2e-57
Methyltrans_RNA	PF04452.9	3e-27	N/A	3.6e-54	1.9e-51	1.1e-52	4.8e-37	2.9e-46	1.4e-45	N/A	4.2e-52	1.5e-56	5.8e-40	2.1e-37	1.8e-39	1e-14	N/A	1.8e-52
UPF0054	PF02130.12	1.6e-37	N/A	7.7e-37	7.2e-37	2e-38	8.1e-39	1.6e-38	4.3e-37	2.2e-39	8.5e-38	3.6e-39	3.7e-37	1.8e-36	1.9e-37	3.2e-38	1.4e-37	4.9e-34
PhoH	PF02562.11	2.4e-89	N/A	4.7e-91	9.7e-92	8.8e-90	1.7e-06	9e-44	6.7e-88	7e-91	6.2e-05	3.3e-91	1.7e-92	1.2e-92	3.4e-91	9.9e-92	1.2e-09	7.5e-06
TIGR03534	TIGR03534	3.2e-62	1.6e-59	1.1e-63	1.8e-61	1.6e-64	8.8e-58	3.9e-56	7.8e-56	6.8e-57	0.00064	1.9e-61	5.5e-54	1.5e-55	2.4e-54	3.7e-48	5e-07	1.5e-59
TIGR00019	TIGR00019	1.5e-137	3.9e-132	4.4e-134	1.2e-133	1.3e-135	1.5e-136	1.6e-135	5.2e-136	4.5e-68	2.3e-132	4.6e-134	7.6e-131	3.7e-131	1.8e-133	1.5e-133	7.4e-74	6.9e-135
TIGR00536	TIGR00536	3.1e-40	1.3e-39	6.6e-44	1.6e-39	1.5e-44	1.3e-44	1.8e-42	9.4e-42	2.3e-46	0.003	9e-46	4.7e-45	3.6e-46	3.8e-47	4.6e-35	0.0035	1.5e-42
Ribosomal_L2_C	PF03947.13	1.6e-50	1.1e-47	8.9e-50	6.3e-50	2.8e-50	4.8e-58	2.8e-58	N/A	3.4e-57	N/A	4.8e-56	3.7e-56	3.4e-56	2.1e-56	6e-56	1.4e-56	N/A
Ribosomal_L2	PF00181.18	2.3e-36	3e-35	1.8e-35	6.6e-37	1.8e-36	5e-33	8.3e-34	N/A	5.8e-36	N/A	1.2e-35	7.1e-34	6.4e-34	4.7e-34	1.1e-33	5.3e-33	N/A
Ribosomal_L23	PF00276.15	5.3e-25	3.3e-26	6e-26	1.5e-25	3.9e-27	1.6e-26	4.1e-27	N/A	6.2e-26	2.9e-26	2.4e-24	4.9e-26	2.5e-26	3.4e-24	1.8e-27	3.6e-26	N/A
Ribosomal_S10	PF00338.17	4.3e-39	2e-39	4.1e-39	1.4e-38	3.6e-39	4.8e-20	1e-38	N/A	1.1e-38	1.5e-38	5.6e-39	3.4e-38	3.1e-38	N/A	3.2e-37	1.6e-37	N/A
Ribosomal_L4	PF00573.17	1.6e-59	1.4e-57	8.9e-59	1.8e-54	2.6e-58	1.3e-58	6.7e-58	0.016	7.6e-60	7.4e-62	1.5e-57	2.9e-49	7.2e-50	4.4e-08	1.7e-57	4.9e-52	N/A
Ribosomal_L3	PF00297.17	7.4e-45	6.8e-44	2e-45	1.9e-42	2.5e-43	2.4e-36	1.5e-43	N/A	1.6e-46	2.8e-45	4.8e-45	6.8e-40	1.4e-39	N/A	1.2e-40	1.4e-36	N/A
RNase_H	PF00075.19	6.1e-25	N/A	7.5e-27	N/A	5.1e-22	1.5e-25	7e-26	2.8e-07	1.3e-24	3.1e-26	1.4e-25	1.3e-24	2.4e-25	7e-27	1.4e-23	1.6e-24	2.6e-26
Rib_5-P_isom_A	PF06026.9	8.1e-67	7.1e-67	5.4e-66	N/A	1e-66	N/A	N/A	N/A	N/A	N/A	N/A	N/A	N/A	N/A	N/A	N/A	N/A
Ribosomal_L16	PF00252.13	1.7e-49	1.1e-51	1.6e-49	7.6e-49	1.1e-50	N/A	8e-49	N/A	4.4e-50	N/A	2.5e-50	7.8e-47	6e-48	4.6e-47	3.4e-47	1.4e-48	N/A
Ribosomal_L29	PF00831.18	1.2e-24	1.8e-23	1.2e-24	3.8e-24	5e-22	N/A	6.3e-23	N/A	6.9e-25	N/A	4.4e-24	4.7e-25	9.9e-26	4.9e-24	1.4e-22	1.2e-21	N/A
Ribosomal_L22	PF00237.14	2e-34	2e-34	2.8e-33	1.5e-36	2.5e-35	1.3e-34	1.1e-33	N/A	1e-31	N/A	3.5e-32	2.2e-30	7.5e-31	4.6e-32	1.8e-32	2.2e-26	N/A
Ribosomal_S17	PF00366.15	1.7e-28	1.9e-30	1.6e-26	5e-28	1e-27	N/A	3.3e-24	N/A	9e-29	N/A	7.1e-27	2.6e-27	7.5e-28	1.1e-26	1.7e-28	8.9e-28	N/A
Ribosomal_S19	PF00203.16	8.8e-37	1.4e-36	7.4e-36	8.4e-37	5.5e-37	1.9e-34	5e-35	N/A	2e-34	N/A	1.7e-35	5.5e-38	2.9e-38	3.3e-37	2e-37	9.4e-39	N/A
Ribosomal_S3_C	PF00189.15	1.1e-30	1.4e-29	1.3e-30	2.3e-31	3.1e-31	N/A	5.7e-28	N/A	1.3e-31	0.0026	1.3e-29	2.3e-31	2.3e-31	4.3e-30	2.1e-31	3.9e-29	N/A
FAD_syn	PF06574.7	2.1e-40	7.5e-35	1.4e-39	4.9e-35	6.4e-40	2e-19	3.6e-19	1.2e-19	1.2e-27	0.0028	2.8e-28	4.4e-19	N/A	1.6e-17	1.4e-11	7.6e-11	7.1e-26
TruB_N	PF01509.13	5.4e-44	N/A	4e-48	5.9e-47	2.7e-49	1.2e-36	2.2e-36	1.3e-35	1e-44	N/A	4e-42	7.2e-45	N/A	5.2e-45	3.3e-45	1.5e-41	7.6e-52
IF-2	PF11987.3	4.3e-37	2.1e-35	6.8e-38	2e-37	6.4e-38	2.7e-33	4.3e-33	2.2e-34	6.4e-33	N/A	2.5e-34	5.7e-34	N/A	1.9e-34	6.1e-35	1.7e-33	2.2e-35
RBFA	PF02033.13	6e-28	N/A	3.2e-25	5e-28	1e-26	1.9e-25	5.6e-25	4.8e-26	3.1e-22	N/A	1.9e-24	6.1e-29	N/A	1.5e-27	1.9e-29	1.8e-19	6.3e-24
Flavokinase	PF01687.12	2.8e-32	N/A	1.6e-33	1.4e-28	1.3e-28	8.9e-22	9e-30	3.4e-31	3.7e-33	N/A	1.8e-31	N/A	N/A	N/A	N/A	N/A	2.8e-27
Arg_repressor_C	PF02863.13	3.7e-24	N/A	6.3e-23	N/A	1.7e-22	N/A	N/A	0.0061	N/A	N/A	N/A	N/A	N/A	N/A	N/A	N/A	N/A
Arg_repressor	PF01316.16	7.3e-20	N/A	9.8e-23	N/A	7.2e-24	N/A	N/A	N/A	N/A	N/A	N/A	N/A	N/A	N/A	N/A	N/A	N/A
TIGR00967	TIGR00967	1.5e-122	1e-124	1.6e-123	4.9e-122	9.7e-122	5.5e-46	9.7e-59	1.6e-130	5.2e-129	N/A	1.3e-129	1.4e-128	3.9e-128	1e-102	7.1e-130	1.4e-127	N/A
Ribosomal_S11	PF00411.14	3.1e-47	N/A	7.1e-47	4.2e-47	1e-43	1.8e-45	2.2e-45	1.4e-45	1.4e-47	N/A	3e-47	2.2e-48	5.8e-49	1.6e-47	1.1e-49	5.2e-43	3.4e-46
eIF-1a	PF01176.14	6.1e-28	9.5e-28	9.4e-27	7.2e-27	4.1e-28	5.4e-26	6.6e-26	1.2e-25	8.5e-23	N/A	0.0059	2.4e-27	1.6e-27	2e-27	1.2e-26	2.2e-27	4e-25
Ribosomal_S13	PF00416.17	5.7e-39	N/A	3e-39	2.7e-39	2.8e-39	3.9e-36	9.1e-36	2.2e-36	2.5e-35	N/A	1.4e-36	4.3e-39	7.2e-38	6e-37	1.2e-37	2.3e-36	8.4e-36
Ribosomal_S5	PF00333.15	1.3e-28	6.1e-28	1.8e-28	1.3e-28	1.1e-27	4e-24	5.7e-25	3.2e-25	4.4e-23	N/A	3.4e-26	3.7e-26	3.2e-26	3.3e-26	4.4e-27	3.2e-27	N/A
Ribosomal_L30	PF00327.15	1.2e-20	3.2e-13	1.9e-16	1.3e-17	1.2e-16	2.3e-18	7.3e-19	6.9e-20	1.9e-19	N/A	1.9e-20	2.4e-17	1.8e-17	7.9e-17	1e-14	1.4e-20	N/A
Ribosomal_S5_C	PF03719.10	3.2e-31	3.2e-31	1.7e-31	3.3e-31	2.3e-30	9e-30	4.3e-29	6e-29	4.9e-30	N/A	9.4e-30	1e-29	9.7e-30	9.1e-30	4.3e-31	2.8e-29	N/A
Ribosomal_L18e	PF00828.14	6.3e-27	3.7e-24	7.6e-25	2.5e-24	7.1e-26	6.6e-25	4.3e-23	7.8e-26	4.2e-25	N/A	4.5e-25	2.1e-26	3.5e-26	5e-26	3.2e-27	2.4e-24	0.00082
ADK	PF00406.17	1.3e-52	N/A	2.7e-52	1.4e-52	4.4e-52	0.00012	0.0054	1.9e-48	9.4e-46	5.5e-49	0.0004	1e-46	6.6e-47	3.9e-49	6.9e-48	5.7e-50	6e-49
EFP	PF01132.15	8.5e-25	N/A	1.2e-25	6.9e-24	4.8e-25	2.2e-18	8.5e-20	1.1e-20	1.6e-23	8.2e-22	2.7e-18	9.2e-22	2.2e-21	1.8e-20	7.4e-21	1.3e-19	2.2e-22
TIGR01951	TIGR01951	1.2e-35	2.6e-36	2.6e-34	1.5e-34	1.3e-30	1.2e-11	2.2e-12	1.7e-12	2.4e-12	7.7e-11	1.4e-20	N/A	N/A	N/A	N/A	1.3e-21	2e-21
EFP_N	PF08207.7	1.2e-26	3.5e-27	1.1e-26	N/A	4e-26	9.5e-29	4.7e-29	8.4e-28	5.6e-22	6.7e-27	9.7e-24	3.5e-29	3.2e-29	2.8e-28	3.8e-29	5e-29	1.5e-30
Elong-fact-P_C	PF09285.6	9.5e-26	1.8e-26	3e-26	N/A	1.1e-26	1.6e-27	7.5e-27	1.1e-26	8.5e-19	2.2e-23	2.1e-20	9.1e-29	7.6e-29	2.8e-28	1.4e-27	2.2e-25	2.5e-27
TRCF	PF03461.10	5.6e-28	N/A	3.7e-27	3.7e-26	2.3e-28	N/A	N/A	N/A	N/A	N/A	N/A	5.7e-23	N/A	2e-21	1.3e-19	4.2e-15	3.7e-19
Pept_tRNA_hydro	PF01195.14	5.3e-63	N/A	5.7e-62	7.9e-64	6.5e-62	2.2e-61	1.2e-61	1.2e-59	1.8e-58	5.9e-64	8.6e-57	2.1e-58	1.2e-58	N/A	7.1e-56	3.1e-50	N/A
DivIC	PF04977.10	1.4e-17	N/A	5.6e-16	9.5e-16	5.2e-15	3.5e-10	1.5e-10	1.1e-10	8.1e-09	0.043	1.5e-11	7.1e-14	3.6e-14	2.4e-14	4.4e-14	1.6e-10	6.6e-14
Enolase_C	PF00113.17	4.1e-122	N/A	1.2e-123	8.7e-120	4e-122	2.2e-125	6.7e-126	3.1e-126	6e-127	N/A	9.6e-128	N/A	N/A	8.1e-18	2.3e-128	N/A	4.3e-128
Enolase_N	PF03952.11	3.4e-57	N/A	3.9e-57	8.7e-58	3.6e-58	8e-56	1.4e-55	6.8e-56	7.6e-58	N/A	3.8e-58	N/A	N/A	N/A	7.5e-61	N/A	5.2e-59
DUF501	PF04417.7	4.6e-40	2.6e-33	2.8e-34	3.2e-36	5.4e-39	5e-34	1.8e-33	1.5e-33	5.9e-33	N/A	9e-32	8.6e-29	3e-30	2.7e-31	N/A	2e-39	6.2e-35
TP_methylase	PF00590.15	3.7e-27	2.1e-26	9.6e-32	N/A	5.2e-27	3.1e-26	2.5e-25	5.6e-28	7.3e-33	N/A	1.6e-26	6.5e-29	3.2e-28	2.4e-27	4.1e-31	N/A	N/A
tRNA_anti_2	PF13742.1	2.3e-11	5.8e-12	2.7e-10	4e-12	5e-12	2.4e-06	1.5e-07	1.6e-06	0.00034	N/A	9.8e-10	N/A	N/A	0.0011	6.7e-05	N/A	8.7e-05
Exonuc_VII_L	PF02601.10	7.4e-68	N/A	5.3e-71	3.3e-63	1.2e-69	7e-60	8e-61	1.1e-61	N/A	N/A	9.8e-52	N/A	N/A	N/A	N/A	0.0047	N/A
TIGR01128	TIGR01128	7e-27	8.8e-22	1.8e-19	N/A	2.2e-23	1.9e-20	5.6e-20	2e-19	0.0036	9.5e-29	1.1e-14	3.9e-19	4.6e-21	8.5e-23	5.3e-22	5.9e-16	2.3e-15
TIGR03725	TIGR03725	3.9e-26	1.4e-34	8.9e-31	5.8e-30	6.6e-27	N/A	1.3e-26	1.1e-28	1.2e-26	N/A	1e-25	1.3e-26	5e-30	1.6e-29	5.7e-15	9.9e-35	4.2e-35
TIGR03723	TIGR03723	1.8e-119	7.1e-119	2e-118	N/A	1.2e-117	8.7e-77	9.5e-109	1.8e-110	9.6e-118	N/A	4.9e-109	1.7e-115	1.2e-05	2.5e-116	5.5e-112	5e-111	5.8e-114
TIGR01575	TIGR01575	1.8e-28	4.2e-20	5.2e-36	5.9e-29	2.4e-30	N/A	1.6e-27	5.9e-30	4e-26	N/A	7.7e-29	3e-23	1.5e-23	2.7e-25	N/A	2.9e-06	0.0093
HHH_3	PF12836.2	1.2e-22	2.9e-19	2.3e-26	1.6e-25	1.7e-24	N/A	1.4e-05	3.3e-23	1.3e-25	1.7e-25	1.4e-24	1e-25	1.1e-05	3.4e-25	0.0011	5.5e-20	3.3e-24
TIGR00329	TIGR00329	2.5e-94	9.1e-98	5.3e-95	N/A	1.6e-92	3.9e-67	3.8e-92	9.4e-96	4.1e-100	N/A	4.4e-88	3.6e-102	3.1e-05	2.3e-100	3e-94	3.5e-92	1.1e-93
Competence	PF03772.11	2.4e-40	N/A	1.3e-37	N/A	2.6e-35	1e-07	1.5e-35	5.9e-44	2.2e-41	1.4e-44	6.8e-40	3e-45	N/A	5.5e-41	9.5e-45	1.6e-37	1.2e-38
Shikimate_dh_N	PF08501.6	1.3e-17	N/A	6.3e-19	4.1e-19	9.7e-29	2.6e-25	1.3e-25	2.4e-27	1e-21	1.5e-20	N/A	N/A	N/A	N/A	N/A	N/A	3.3e-12
HTH_WhiA	PF02650.9	3e-28	1.2e-27	8.6e-27	1.3e-28	8.6e-28	N/A	N/A	N/A	2.1e-23	7.2e-19	4.5e-12	1.4e-13	2.8e-12	3.2e-14	2.4e-15	1.1e-08	1e-22
TIM	PF00121.13	1.8e-84	N/A	2.8e-84	6e-82	3.7e-81	1.9e-68	1.4e-67	7.2e-69	3.8e-62	N/A	9.4e-68	1.2e-69	N/A	7e-68	8.3e-71	3e-66	8.7e-83
ATP_bind_2	PF03668.10	1.1e-99	N/A	2.8e-101	2.3e-104	9.6e-97	4.9e-87	9.8e-89	1.4e-90	8.1e-89	1.1e-92	7e-97	3.5e-98	6.7e-97	5.4e-95	6.7e-97	N/A	N/A
DUF177	PF02620.12	8.7e-29	2.4e-25	2.3e-25	N/A	2.3e-25	1.7e-14	4.7e-14	1.4e-11	3.3e-17	N/A	1.3e-14	3.2e-16	1.3e-14	6.7e-19	9.4e-16	1.4e-18	5.2e-13
DUF3039	PF11238.3	3.1e-32	4.8e-28	6.7e-30	N/A	3e-29	N/A	8.1e-27	3.9e-25	N/A	N/A	2.3e-22	N/A	N/A	N/A	N/A	N/A	N/A
TIGR01510	TIGR01510	8.8e-51	2.2e-48	5.9e-52	1.8e-50	3.7e-50	8.5e-45	1.4e-44	4.1e-46	1.7e-46	4e-08	7.6e-42	1.3e-50	8.2e-52	5.7e-51	1.6e-52	2.9e-54	3.7e-50
YajC	PF02699.10	2.1e-18	N/A	2.8e-17	4e-14	6.7e-17	8.6e-13	2.6e-13	1.5e-09	5.8e-14	3.3e-16	2.3e-18	0.0016	N/A	1.8e-19	1.4e-19	3.1e-18	5e-19
RuvB_C	PF05491.8	1.8e-31	2.1e-31	2.5e-31	2.2e-31	6.5e-31	8.3e-30	1.9e-29	5.3e-28	2.1e-28	1.1e-28	1.8e-29	N/A	0.0021	N/A	N/A	N/A	4.7e-30
RuvC	PF02075.12	1.3e-48	N/A	1.5e-49	4.8e-50	2.3e-50	2.4e-31	6.9e-31	7.1e-33	1.2e-36	1.3e-29	1.6e-40	N/A	N/A	N/A	N/A	N/A	4.2e-48
RuvA_C	PF07499.8	2.2e-07	N/A	4.1e-09	N/A	9.3e-06	0.00023	0.002	0.00057	6.2e-06	9.3e-07	N/A	0.0094	0.00055	N/A	N/A	N/A	1.5e-07
TIGR01090	TIGR01090	3.4e-56	3.7e-55	3.9e-53	1.1e-51	1.5e-52	4.6e-05	2e-05	4.7e-05	3.4e-05	3e-06	4.3e-06	9.8e-55	1.3e-05	2.1e-54	5.4e-53	1.1e-05	7.4e-48
RuvA_N	PF01330.16	3.2e-16	N/A	8e-17	9.5e-14	7.6e-16	4.3e-09	4.5e-10	6.6e-08	0.0014	2.9e-15	1.2e-11	N/A	N/A	N/A	N/A	N/A	2.9e-09
Transcrip_reg	PF01709.15	4.3e-96	N/A	2.9e-95	4.9e-94	1.7e-95	8.8e-88	4e-88	1.8e-89	1.3e-80	1.9e-84	0.0015	1.2e-68	N/A	1.4e-94	5e-96	3.1e-92	6.1e-94
Ribosomal_S9	PF00380.14	1.6e-44	5.9e-46	1.5e-44	2.4e-46	4.1e-46	4.6e-46	4.8e-47	3e-46	7.7e-44	1.1e-44	1.3e-45	4.1e-44	N/A	7.6e-46	6.8e-47	2e-47	2.5e-45
Ribosomal_L13	PF00572.13	1.5e-50	3.7e-47	8.2e-49	1.5e-48	2.2e-48	1.4e-48	2.9e-47	3.8e-48	1.4e-48	1.5e-47	9.6e-51	4e-49	N/A	4.9e-50	1.3e-48	9.8e-48	2.7e-48
SecA_DEAD	PF07517.9	6.5e-122	4.5e-122	4.4e-120	8.8e-119	6.1e-120	1e-105	3.2e-108	7e-110	4.3e-110	6.4e-110	1.3e-114	4e-120	5.4e-121	9.1e-120	1e-120	9.3e-118	6.5e-118
SEC-C	PF02810.10	2.7e-09	N/A	1.3e-10	2.5e-09	9.1e-10	4.7e-10	7.2e-09	4.3e-07	2.2e-10	4.3e-10	2.9e-11	4e-10	3.7e-10	4.8e-09	9.8e-09	N/A	5e-09
SecA_SW	PF07516.8	2.8e-72	5.1e-65	5.6e-70	8.5e-65	2.3e-69	7.1e-68	2.5e-67	1.9e-66	4.9e-63	2.1e-64	4.2e-62	1.4e-69	5.9e-69	6.6e-67	1.5e-68	4.9e-66	6.3e-67
Ribosomal_S30AE	PF02482.14	2.4e-22	N/A	1.1e-21	1e-21	3.5e-22	4.3e-21	9.6e-21	6.8e-22	1.3e-22	1.2e-21	1.8e-18	1.2e-19	1.6e-20	2.9e-17	8.7e-20	N/A	2.3e-14
SecA_PP_bind	PF01043.15	3e-38	N/A	3e-38	1.7e-40	5e-39	3.4e-36	1.2e-36	2.5e-36	2.7e-35	1.3e-38	7.8e-36	3.5e-39	2.5e-38	6.3e-37	9.9e-38	8.8e-38	8.6e-38
RNA_pol_Rpb2_7	PF04560.15	8e-30	N/A	4.8e-30	5.3e-30	7.8e-30	5.4e-27	8.3e-27	4.7e-27	N/A	9.8e-28	3.6e-28	1.8e-28	1.1e-28	6e-29	1.3e-28	1e-30	1.4e-30
RNA_pol_Rpb1_4	PF05000.12	6.2e-12	N/A	4.2e-11	6.1e-14	6e-14	2.3e-12	5.1e-12	2.1e-12	N/A	1.5e-13	1.6e-09	2.1e-13	1.5e-12	7e-15	2.8e-13	3.3e-13	1.7e-13
RNA_pol_Rpb1_2	PF00623.15	5.6e-49	N/A	2.7e-49	3.5e-47	6.7e-50	3.5e-52	4.5e-52	1e-51	N/A	8e-52	2.2e-52	8e-51	4.3e-51	4.2e-50	5.1e-50	1.9e-51	2.2e-52
RNA_pol_Rpb1_3	PF04983.13	3.9e-18	N/A	9.3e-18	5.9e-18	4e-22	4.5e-21	2.9e-22	4.4e-21	N/A	9.3e-18	2.1e-20	1.7e-23	1.3e-23	3.3e-22	3.9e-23	2.1e-24	4.9e-26
DUF1729	PF08354.5	8.7e-19	N/A	N/A	3.4e-18	6.1e-20	3.3e-18	1.4e-17	3.7e-18	8e-19	N/A	1.4e-09	N/A	N/A	N/A	N/A	N/A	N/A
MaoC_dehydratas	PF01575.14	3.5e-23	N/A	N/A	8.2e-26	2.1e-24	3.2e-22	4.5e-23	1.1e-23	1.8e-25	N/A	3.5e-25	N/A	N/A	N/A	N/A	N/A	N/A
Fer4	PF00037.22	3.2e-12	1.2e-11	8.5e-12	6.5e-12	5.5e-12	2.5e-11	9.7e-05	2.5e-12	4.9e-13	1.8e-12	1.5e-12	5.5e-09	N/A	3.8e-10	1.2e-07	N/A	5.4e-09
MurB_C	PF02873.11	3.2e-21	1.3e-21	8.2e-21	1.5e-19	6.7e-23	1.1e-13	5.9e-14	2.8e-17	4.3e-14	N/A	1.7e-16	N/A	N/A	3.6e-21	1.8e-21	6.1e-19	2.6e-21
FAD_binding_4	PF01565.18	6.6e-18	1.5e-20	2.6e-17	1.7e-22	1.3e-19	7.3e-13	3.6e-12	3e-13	8.7e-09	N/A	3.1e-17	N/A	N/A	9e-05	6.6e-15	2e-17	8.5e-15
RNA_pol_Rpb2_3	PF04565.11	4.7e-24	N/A	4.1e-25	5.2e-25	8e-25	1.8e-26	1.5e-26	1.7e-26	N/A	6.1e-26	6.4e-19	7.9e-28	7.4e-28	9.2e-28	1.4e-28	2.2e-26	2.6e-27
RNA_pol_Rpb2_2	PF04561.9	3e-25	2.1e-28	8.9e-27	2.9e-25	1.1e-27	2e-19	1.4e-20	2.8e-18	N/A	5.8e-23	2.1e-11	1.3e-29	8.7e-28	1.3e-27	1.2e-29	2.3e-27	2e-21
RNA_pol_Rpb2_45	PF10385.4	5.6e-23	6.4e-25	2.5e-24	3.8e-26	4.7e-26	8.3e-25	2.9e-24	2.8e-24	N/A	2.6e-24	1.3e-17	2.7e-27	3.5e-28	3.5e-27	3e-29	6.6e-23	1.7e-26
RNA_pol_Rpb2_1	PF04563.10	1.3e-27	N/A	2.8e-27	3.4e-27	2.5e-29	2.5e-18	1e-18	9e-20	N/A	6e-21	6.3e-23	1.2e-28	4.2e-29	5.5e-29	1.8e-30	1.4e-25	3.1e-33
XFP_N	PF09364.5	2.2e-195	4.8e-192	1.3e-192	7.6e-190	5.4e-196	3.4e-186	3.1e-186	2e-187	9.8e-190	N/A	1.6e-189	4.2e-186	3.5e-187	7.1e-187	N/A	N/A	N/A
XFP	PF03894.10	2.3e-86	N/A	2.4e-85	3.9e-87	3.1e-86	3e-83	6.1e-83	4.4e-84	1.4e-85	N/A	3.1e-83	2.4e-73	8e-18	1.8e-82	N/A	N/A	N/A
XFP_C	PF09363.5	9e-69	1.8e-69	9.8e-72	2.7e-70	1.8e-69	2.1e-81	5.9e-83	5e-82	6.4e-85	N/A	8.9e-86	1.6e-84	N/A	3e-84	N/A	N/A	N/A
GMP_synt_C	PF00958.17	2e-36	N/A	4.9e-37	6.1e-37	4.7e-37	5.2e-36	2.1e-37	1.6e-37	6.5e-38	1.2e-39	7.2e-38	N/A	1.7e-34	1.2e-35	1.7e-35	3.5e-35	N/A
Ribosomal_L11	PF00298.14	2.2e-30	5.7e-31	1.3e-29	N/A	5.2e-31	1.7e-30	1.2e-29	6.5e-30	4.2e-29	8.6e-29	7.6e-27	6.3e-30	2.3e-29	3.3e-28	3.3e-30	3.4e-27	7.5e-31
Ribosomal_L11_N	PF03946.9	4.4e-32	1.3e-30	1.9e-32	N/A	7.4e-30	6.4e-31	1.5e-31	9.6e-32	4.3e-32	2.4e-32	1.1e-30	1.1e-30	1.4e-30	7.8e-32	1.3e-31	1.2e-28	4.7e-28
Ribosomal_L1	PF00687.16	5.2e-49	2.2e-47	2.9e-48	N/A	3.3e-47	3.9e-47	1.9e-45	6.5e-47	3.7e-46	3.3e-47	5.8e-49	1.3e-47	4.7e-47	2.9e-45	1e-46	3e-47	1.4e-43
TIGR00195	TIGR00195	1.4e-50	1.9e-49	9e-53	N/A	4.7e-57	2.5e-05	3.1e-32	2.6e-34	N/A	1.6e-35	1.8e-40	1.2e-34	2.1e-35	1.6e-37	1.8e-39	9.8e-33	8.3e-74
TIGR00633	TIGR00633	3.2e-52	5.5e-52	3.9e-55	1.1e-53	5.9e-77	2.8e-07	2e-33	3.4e-40	N/A	4.2e-40	1.3e-43	1.3e-36	2.3e-37	4.1e-40	3.7e-43	4.1e-41	4.2e-84
DUF1949	PF09186.6	2.2e-07	2.9e-08	1.4e-09	3.8e-10	0.00033	N/A	N/A	N/A	N/A	N/A	N/A	N/A	N/A	N/A	N/A	N/A	N/A
UPF0029	PF01205.14	1e-35	2.3e-35	3.7e-36	2.1e-36	9.1e-38	N/A	0.00065	N/A	N/A	N/A	N/A	N/A	N/A	N/A	N/A	N/A	N/A
TIGR01513	TIGR01513	4.6e-123	3.8e-118	5.1e-120	N/A	5.1e-119	N/A	N/A	N/A	N/A	N/A	N/A	0.0062	N/A	N/A	N/A	3.7e-104	4.5e-140
NAPRTase	PF04095.11	1.8e-14	1.2e-17	5.7e-14	N/A	1.1e-14	N/A	N/A	N/A	N/A	N/A	N/A	N/A	N/A	7.4e-05	N/A	7.2e-11	2.7e-17
FtsJ	PF01728.14	1.7e-18	N/A	1.9e-19	N/A	6.1e-16	N/A	N/A	8.9e-19	2.4e-18	1.9e-15	1.3e-19	0.00057	N/A	0.00019	N/A	N/A	0.0045
TIGR00234	TIGR00234	3.8e-114	7.1e-118	7.3e-118	1.4e-114	1.9e-116	8.5e-112	2e-112	1.5e-111	2.9e-115	6.4e-117	4.6e-96	3.4e-114	6.3e-114	7.7e-115	1.6e-35	1.5e-111	1e-115
PolyA_pol	PF01743.15	5.8e-30	N/A	5.3e-31	1.1e-29	1.1e-30	7.8e-29	4.3e-28	9e-30	6.7e-31	6.1e-30	2.9e-33	7.2e-28	N/A	4.8e-33	2.8e-34	1.1e-31	4.8e-30
PolyA_pol_RNAbd	PF12627.2	2.5e-23	2.9e-23	3.7e-23	N/A	5.8e-21	2.2e-21	2.2e-21	1.6e-20	9.8e-22	8.7e-23	6.3e-22	1.6e-14	N/A	2.8e-12	N/A	1.3e-17	2.1e-19
RrnaAD	PF00398.15	4.5e-44	N/A	4.5e-48	2.2e-44	4.9e-40	1.9e-42	5.3e-43	1.9e-42	7.5e-41	N/A	1.4e-46	4.6e-24	5.4e-23	7.4e-41	0.00078	1.3e-49	2.3e-35
Ribosomal_L5	PF00281.14	5e-22	4e-25	2e-21	4.7e-23	5.7e-21	8.3e-25	5.4e-24	N/A	1.2e-24	N/A	4.2e-24	2.5e-19	1.2e-20	2.3e-19	5.2e-20	9.2e-21	N/A
Ribosomal_L5_C	PF00673.16	2.2e-38	1.4e-37	1.6e-38	3e-39	3.4e-38	1.8e-38	2.7e-38	N/A	2.6e-37	N/A	1.5e-38	7.1e-39	4.5e-39	8.9e-39	1e-38	6.9e-38	N/A
TIGR01079	TIGR01079	2.6e-31	2.9e-30	2e-32	3.3e-31	1.6e-33	1.3e-24	3.5e-25	N/A	2.2e-22	N/A	3.8e-26	1.8e-27	1.5e-27	7.3e-31	2.7e-30	8e-28	N/A
TIGR01978	TIGR01978	1.2e-95	1.9e-98	1.3e-100	7.2e-100	2.4e-97	2.4e-87	7.6e-89	6.1e-90	1e-96	4.8e-99	7.5e-96	2.5e-92	2.8e-90	1.9e-91	9.6e-93	3.1e-98	8.6e-99
TIGR01981	TIGR01981	2e-79	6.9e-69	6.3e-77	2.9e-75	3.2e-74	1.5e-61	5.6e-62	4e-65	5.9e-65	3.4e-65	5.3e-65	1.8e-61	1.6e-61	2.5e-59	N/A	9.8e-61	2e-62
TIGR01980	TIGR01980	2.8e-224	2.8e-223	1.9e-225	7.6e-223	1.6e-223	5.4e-201	9.6e-200	9.7e-203	2.4e-195	1e-207	3.9e-212	7.5e-216	6e-218	1.6e-215	3.5e-37	3.4e-210	5.9e-215
tRNA-synt_1e	PF01406.14	6.9e-101	N/A	9.8e-104	3.3e-103	4.9e-106	2.2e-106	9.6e-109	4.8e-107	1e-106	1.5e-106	1.8e-106	2.6e-106	4.5e-105	6.3e-106	7e-47	2.5e-112	1.2e-90
DALR_2	PF09190.6	1e-06	2.7e-09	5.1e-09	8e-06	1.1e-06	0.0013	0.00078	2.8e-05	0.0032	N/A	2.1e-05	1.2e-09	3e-08	1.3e-09	2.9e-07	0.0011	1.8e-09
Ribosomal_S15	PF00312.17	4.8e-29	N/A	4.9e-28	3e-29	1e-29	6.4e-30	5.6e-29	2e-30	8.3e-30	8.9e-31	8.9e-28	5.4e-27	2.1e-27	1.8e-25	1.5e-27	1.5e-30	7.9e-28
PNPase	PF03726.9	3.5e-20	1.7e-19	1.1e-19	5.6e-19	2.9e-20	5e-17	4.5e-19	2.6e-19	1.4e-17	5.9e-18	3.4e-19	1.3e-15	3.3e-16	5.7e-18	4.4e-17	2.5e-22	8.6e-22
KH_1	PF00013.24	4.9e-13	N/A	2e-14	1.4e-14	1.1e-13	1.3e-13	5.2e-14	2.2e-14	5.2e-13	1.5e-13	3.3e-13	6.2e-14	6.2e-12	1.8e-12	7e-14	2.1e-10	2.1e-17
DNA_ligase_ZBD	PF03119.11	1.3e-10	N/A	1.1e-09	1.6e-10	3.7e-10	0.011	0.013	0.0046	0.034	N/A	3.4e-06	0.011	0.017	N/A	N/A	1.4e-10	3.3e-10
ParA	PF10609.4	4e-20	1e-18	7.4e-20	N/A	1.9e-21	N/A	N/A	N/A	0.0014	N/A	N/A	N/A	N/A	N/A	N/A	N/A	0.011
DNA_ligase_OB	PF03120.11	1.4e-31	4.3e-32	6e-31	N/A	1.3e-31	3.2e-22	5e-22	1.1e-24	4.4e-18	2.9e-24	1.4e-27	2.7e-21	4.5e-22	N/A	3.1e-21	3.7e-33	5.6e-31
DNA_ligase_aden	PF01653.13	4.4e-101	2.2e-93	3.8e-100	N/A	4.8e-105	2.5e-33	6.2e-33	2.5e-29	7.6e-45	6.6e-43	4.1e-81	5.2e-46	2.4e-46	1.8e-38	1.2e-41	1.3e-108	1e-100
MTS	PF05175.9	5.6e-33	4.7e-33	4.6e-34	1.7e-35	3.2e-33	4.6e-10	4.1e-10	2.8e-31	6e-22	5.4e-06	1.1e-23	2.8e-32	4.7e-30	1.1e-29	1.5e-08	8.4e-06	6.7e-34
DUF3418	PF11898.3	4.3e-114	3.6e-104	5.4e-117	N/A	3.5e-111	N/A	N/A	N/A	0.003	N/A	N/A	N/A	N/A	N/A	N/A	N/A	N/A
GTP-bdg_N	PF13167.1	6.4e-20	5.1e-22	3.8e-22	N/A	2e-20	6.2e-14	1.7e-21	1.8e-23	3.2e-23	N/A	N/A	2.4e-20	1.6e-21	2.1e-21	1e-19	N/A	N/A
HA2	PF04408.18	1.3e-15	N/A	1.7e-14	N/A	1.8e-16	N/A	N/A	N/A	N/A	N/A	N/A	N/A	N/A	N/A	N/A	N/A	N/A
OB_NTP_bind	PF07717.11	1.6e-15	N/A	1.1e-14	N/A	2.8e-15	N/A	N/A	N/A	N/A	N/A	N/A	N/A	N/A	N/A	N/A	N/A	N/A
DUF4109	PF13397.1	5.1e-41	1.4e-42	1.6e-39	3.1e-40	2e-39	2.2e-21	7.4e-22	8.3e-22	7e-24	N/A	2e-21	4.4e-33	1.6e-33	1e-31	4.8e-34	3.9e-32	3.3e-29
DSHCT	PF08148.7	8e-46	5.9e-38	9.6e-38	2.9e-44	1.1e-40	1.8e-25	1.5e-24	8.3e-26	4.5e-15	1.1e-24	4.7e-25	N/A	N/A	N/A	N/A	N/A	N/A
Ribosomal_L19	PF01245.15	1.6e-47	N/A	2.9e-48	1.2e-47	1.2e-47	4.3e-46	1.2e-46	5.3e-47	4.7e-48	0.0044	2.2e-49	1e-44	1.3e-45	2.9e-47	6e-47	1.1e-45	N/A
RNase_HII	PF01351.13	2.2e-33	N/A	2.6e-27	6.4e-34	7.2e-32	N/A	N/A	0.00085	N/A	N/A	N/A	N/A	N/A	N/A	N/A	N/A	N/A
Peptidase_M13_N	PF05649.8	2e-98	3.4e-97	6.2e-100	9.2e-94	3.3e-98	3e-82	4.5e-80	9.5e-83	1.6e-82	2.2e-62	7.4e-78	N/A	N/A	N/A	N/A	1.4e-84	9.6e-106
Peptidase_M13	PF01431.16	1.3e-66	N/A	1e-63	3.2e-66	1.4e-59	1.5e-58	1.1e-59	5.7e-58	1e-59	9.5e-58	2.5e-59	N/A	N/A	N/A	N/A	8.2e-62	4.3e-56
Kdo	PF06293.9	8.6e-11	3.2e-09	2.4e-10	9.6e-12	4.4e-10	0.0005	8.1e-05	8.1e-06	2e-05	3.1e-05	0.0029	3.5e-07	3.4e-06	4.8e-06	3.9e-06	1.4e-05	1.1e-05
DUF4032	PF13224.1	7.8e-74	4e-71	2.8e-73	N/A	2e-70	N/A	N/A	N/A	N/A	N/A	N/A	N/A	N/A	N/A	N/A	N/A	N/A
KH_5	PF13184.1	4.1e-23	1.8e-25	9.7e-25	2.3e-25	2.3e-25	4.1e-24	1.6e-24	7.6e-24	6.6e-28	N/A	2.3e-24	2.2e-26	1.2e-26	5.5e-28	1.2e-28	1e-27	1.3e-25
NusA_N	PF08529.6	8.8e-21	8e-19	1.1e-19	2.2e-18	8.9e-17	3.8e-26	2.5e-26	6.2e-24	1e-19	N/A	3.1e-19	1.1e-13	1.2e-13	1.9e-12	2.9e-12	1.1e-13	7.4e-07
polyprenyl_synt	PF00348.12	6.5e-47	N/A	5.1e-53	2.5e-45	4.6e-40	3.1e-31	7.2e-31	4.7e-30	2.2e-29	4.4e-17	9.3e-33	3.5e-28	3.3e-29	1.2e-28	1.2e-32	3.4e-29	8.1e-44
Sigma70_r1_2	PF00140.15	3e-15	N/A	2.5e-15	4.6e-16	1.6e-14	4.1e-15	4.4e-15	6.8e-15	1.1e-12	0.005	9.5e-09	2.6e-16	9.7e-18	N/A	3.8e-18	1.8e-13	8.1e-19
Sigma70_r3	PF04539.11	6.8e-29	N/A	4.1e-29	3.9e-29	7.8e-30	8.8e-23	6.3e-23	1.2e-23	2.1e-20	0.0001	7e-20	0.0055	0.0014	N/A	2e-24	1.4e-20	2.4e-29
HisKA_2	PF07568.7	1.2e-24	1.2e-25	1e-23	1.9e-25	8.7e-26	N/A	N/A	N/A	N/A	N/A	N/A	N/A	N/A	N/A	N/A	N/A	N/A
H_kinase_N	PF12282.3	1.1e-41	2.9e-31	6.5e-44	1.3e-35	1.3e-30	N/A	N/A	N/A	N/A	N/A	N/A	N/A	N/A	N/A	N/A	N/A	N/A
RimM	PF01782.13	5.3e-23	2.8e-23	3.1e-24	1.5e-23	9e-23	N/A	1.2e-19	7.2e-18	2.9e-15	9.5e-23	2e-14	9.3e-14	6.1e-09	2.8e-08	N/A	1.5e-11	N/A
Ribosomal_S16	PF00886.14	5.3e-25	1.3e-25	1.1e-24	3e-26	5.1e-25	3.5e-26	6.4e-26	7.8e-26	2.5e-26	2.8e-26	7.5e-16	7.3e-25	6.8e-25	N/A	2.4e-23	1.3e-23	N/A
DUF3710	PF12502.3	5.8e-57	7.9e-49	4.7e-54	N/A	1.4e-55	N/A	N/A	N/A	N/A	N/A	N/A	N/A	N/A	N/A	N/A	N/A	N/A
DUF3159	PF11361.3	5.8e-64	1.2e-48	1.2e-59	N/A	1.4e-50	N/A	N/A	N/A	N/A	N/A	N/A	N/A	N/A	N/A	N/A	N/A	N/A
DnaB_bind	PF10410.4	5.9e-13	0.00022	4.7e-11	6.5e-10	3.1e-08	1.3e-13	1.2e-13	9.5e-12	5.7e-12	5.4e-15	2.5e-12	1.4e-10	2.8e-10	5.1e-13	1.2e-11	9.7e-06	1.1e-14
Toprim_N	PF08275.6	6.7e-35	1.8e-34	9e-36	6e-33	2.6e-34	3.6e-33	2.9e-32	5.2e-33	1.8e-34	2.6e-35	3.8e-30	7.3e-36	8.8e-36	6.1e-36	1.7e-39	3.3e-37	5.9e-36
zf-CHC2	PF01807.15	1.6e-29	N/A	2.8e-28	4.1e-33	1e-28	1.5e-30	2.6e-30	7.5e-31	2.6e-29	1.4e-12	8.5e-33	8.1e-30	7.2e-30	4.7e-31	1.7e-31	6.5e-34	3.3e-32
PP_kinase	PF02503.12	8.3e-69	N/A	1.5e-67	N/A	2.5e-69	1.1e-67	4.8e-65	3.9e-67	3.2e-66	N/A	9.8e-73	N/A	N/A	N/A	N/A	N/A	N/A
PP_kinase_C	PF13090.1	5.7e-155	4.7e-154	3.1e-155	N/A	7.2e-155	4.3e-143	7.3e-143	9.1e-146	1.8e-141	N/A	1.4e-143	N/A	N/A	N/A	N/A	N/A	N/A
PP_kinase_N	PF13089.1	1.4e-40	7.4e-36	4.8e-39	N/A	1.1e-39	9.8e-36	1.3e-35	2e-36	5.8e-35	N/A	5.8e-34	N/A	N/A	N/A	N/A	N/A	N/A
HSP70	PF00012.15	4.9e-242	N/A	5.3e-241	N/A	4.9e-241	1.4e-236	4.2e-240	2e-238	0.0018	2.1e-06	4e-217	2.9e-140	3.8e-140	8.7e-239	8.9e-51	3.1e-241	8.5e-237
GrpE	PF01025.14	2.8e-40	N/A	6.6e-40	1.1e-38	8.9e-35	6.9e-26	2.6e-29	1e-26	3.3e-27	N/A	2.5e-31	4.5e-32	3e-33	7e-31	N/A	2.7e-34	2.6e-28
TIGR00539	TIGR00539	3.2e-70	8e-73	1.2e-73	8.3e-68	3.7e-72	8.6e-66	7e-64	1.1e-66	1.2e-05	0.0034	1.9e-78	6.2e-17	2e-16	3e-80	1.2e-71	N/A	N/A
LepA_C	PF06421.7	4.2e-51	1.1e-48	9.1e-51	2.3e-51	4.5e-51	N/A	5.8e-49	1.7e-50	5.3e-51	1.7e-49	1.5e-50	9.7e-49	N/A	2.3e-49	9.7e-50	4.6e-50	1.3e-49
Ribosomal_S20p	PF01649.13	3.8e-25	N/A	4.9e-28	4.3e-26	3.7e-26	3.1e-26	7.1e-27	5.4e-26	5.9e-27	3.9e-28	1.5e-25	8.8e-22	1.6e-20	9.6e-25	8.5e-25	4.8e-24	2.4e-25
Ribosomal_L35p	PF01632.14	3.6e-16	N/A	1.4e-16	N/A	2.7e-16	1.5e-13	1.3e-12	4.1e-13	1.5e-13	2.2e-16	5.4e-14	2.7e-14	9.3e-16	2.5e-14	N/A	1.3e-12	1.3e-16
Ribosomal_L20	PF00453.13	3.1e-42	N/A	7.8e-42	N/A	7e-41	4.7e-45	7.8e-43	4e-44	6.9e-42	2.9e-43	1e-41	1.8e-43	1.9e-43	3.8e-43	N/A	4.3e-41	9.5e-43
IF3_N	PF05198.11	2e-31	N/A	6.3e-17	N/A	1.4e-29	1.8e-18	9.2e-19	2.1e-27	1.2e-26	3.1e-21	7.6e-18	2.5e-25	1.9e-25	2.2e-22	N/A	8.2e-30	4.7e-28
IF3_C	PF00707.17	8.5e-33	N/A	1.6e-32	N/A	1.3e-30	1.2e-30	1.9e-31	5.6e-30	2.7e-30	9.6e-31	2.4e-30	3.9e-36	4e-36	1.5e-33	N/A	2.6e-33	9e-31
TIGR01161	TIGR01161	4.2e-112	9.1e-08	1.3e-109	6.3e-108	5.5e-115	4.8e-13	8.2e-104	1.2e-104	4.7e-96	4.5e-102	1.4e-100	0.0027	0.0077	0.0002	0.00012	5.1e-12	N/A
AIRC	PF00731.15	1.5e-67	N/A	7.6e-67	3e-66	3.7e-66	0.0097	7.5e-63	9.4e-64	1.1e-63	1.7e-64	1.1e-66	N/A	N/A	N/A	N/A	N/A	N/A
Ham1p_like	PF01725.11	5.8e-54	3.9e-56	6.6e-50	N/A	5.6e-56	2.6e-08	7.3e-51	2.6e-52	4.5e-54	3.2e-59	1e-55	6.9e-53	6.2e-54	2.8e-51	2.7e-48	9.5e-49	1.1e-44
TIGR01966	TIGR01966	2.5e-109	7.2e-107	1.5e-111	2.6e-110	4.5e-110	N/A	0.0025	0.0059	5.7e-104	7.1e-05	1.8e-103	6.8e-104	3.4e-104	3.2e-104	4.7e-107	5.7e-99	2.5e-97
UPF0104	PF03706.8	2.9e-31	2.5e-25	4.3e-26	4.7e-28	1.5e-30	1.8e-17	2.6e-21	4.7e-20	1.4e-28	N/A	4.7e-12	1.6e-22	4.8e-22	5e-22	N/A	N/A	1.1e-35
ASL_C	PF08328.6	4.5e-41	3.1e-43	1.4e-44	6.4e-42	2.4e-43	5.8e-41	7.3e-41	6.6e-42	1.2e-42	N/A	2e-41	N/A	2.6e-37	N/A	N/A	5.4e-38	4.8e-40
Bac_DNA_binding	PF00216.16	9.6e-28	N/A	4.7e-29	7.9e-28	4.8e-27	3.8e-24	1e-24	1.7e-24	4.2e-27	8.4e-29	5.4e-26	1.3e-25	8.3e-26	4.8e-26	8.9e-27	9.4e-20	N/A
TIGR02673	TIGR02673	2.8e-84	1.2e-78	3e-85	4.5e-83	1.5e-87	4.8e-84	7.6e-84	8.1e-84	1.2e-84	1.1e-84	1.8e-82	9e-84	2.1e-58	5.4e-83	1e-65	5.4e-79	1.8e-82
SmpB	PF01668.13	4.3e-30	N/A	2e-29	3.2e-30	1e-26	N/A	N/A	2.4e-26	1.5e-27	1.1e-27	N/A	3.1e-32	N/A	3.1e-30	1.3e-17	N/A	8.4e-28
TIGR00020	TIGR00020	1.6e-146	1.6e-142	7.7e-150	6e-143	8.9e-147	1.2e-131	1.8e-132	1.1e-131	1.8e-124	6e-135	1.4e-136	1.7e-103	8.8e-104	1.8e-80	2.1e-134	9.5e-133	2.8e-130
GreA_GreB	PF01272.14	1.3e-16	N/A	5.4e-16	1.1e-17	2.4e-16	6.9e-15	1.7e-14	1.8e-13	N/A	2.3e-13	1.2e-10	3.2e-13	1.3e-13	2e-13	N/A	9.1e-13	2.5e-13
GreA_GreB_N	PF03449.10	3.8e-25	N/A	5.1e-24	2.3e-25	1.7e-24	3.6e-24	6.9e-25	4.8e-25	N/A	5.4e-25	2e-22	2e-27	6.1e-26	9.8e-28	N/A	6.6e-25	2.8e-27
YGGT	PF02325.12	9.1e-17	N/A	2.4e-14	N/A	1.6e-13	N/A	N/A	N/A	N/A	N/A	N/A	N/A	N/A	N/A	N/A	N/A	N/A
TIGR00005	TIGR00005	6e-80	1.1e-81	1.2e-82	3e-84	2.1e-81	1.8e-59	1.1e-60	6.6e-61	1.3e-66	N/A	6.1e-68	1.7e-70	2e-67	3.1e-68	1.6e-68	7.5e-56	2.5e-70
Peptidase_A8	PF01252.13	5.5e-30	N/A	3.6e-28	N/A	2.3e-27	3.2e-19	1.8e-19	3.2e-18	9.4e-18	N/A	3.8e-14	9.6e-23	1.2e-21	6.4e-19	2.4e-21	9.9e-25	2.3e-29
DUF1290	PF06947.7	2.5e-35	1.2e-32	1.9e-35	3.9e-36	7.2e-36	N/A	N/A	N/A	N/A	N/A	N/A	0.066	N/A	N/A	N/A	N/A	5.7e-36
LGT	PF01790.13	6.1e-70	N/A	6.6e-67	1.7e-69	1.7e-67	1.5e-51	1.3e-52	1.3e-54	3.9e-62	1.3e-61	1.1e-44	1.4e-59	N/A	5.8e-56	1.3e-58	5.5e-67	1.2e-63
ERAP1_C	PF11838.3	6.3e-60	2e-58	4.2e-65	2.4e-64	6.8e-60	1.2e-46	3.4e-48	1.2e-42	N/A	8.9e-46	9e-55	1.7e-59	1.2e-60	5.8e-54	4.7e-56	8.8e-16	1.6e-57
Peptidase_M1	PF01433.15	2.4e-71	2e-74	6.2e-74	1.7e-73	3.8e-75	3.9e-75	3.8e-75	3.9e-73	N/A	1.3e-77	8.7e-73	5.1e-68	4.4e-68	5.2e-69	7.2e-71	3.9e-70	1.4e-77
RMMBL	PF07521.7	4.5e-07	1.5e-10	4.8e-07	3.1e-09	6.4e-08	5.3e-09	4.3e-09	6.6e-09	3.6e-09	1e-10	5.7e-11	3e-13	4.9e-13	5.9e-09	4.2e-09	2.8e-11	8.4e-10
TIGR00634	TIGR00634	2.4e-136	5.5e-138	1.6e-125	5.7e-126	2e-136	1e-128	5.7e-73	5.5e-125	4.9e-118	4.7e-111	1.7e-103	4.2e-16	2.4e-10	2.4e-18	6.1e-15	6.4e-14	3.6e-141
NAD_kinase	PF01513.16	5.1e-58	N/A	4e-57	1.7e-55	2.1e-58	5.5e-52	1.6e-51	2e-50	2.2e-54	8.2e-51	N/A	7.6e-54	2.4e-09	2.1e-50	9.5e-57	1.1e-48	2.7e-52
TIGR00152	TIGR00152	2.1e-35	4.7e-39	3e-40	1.4e-36	4.4e-38	2.8e-09	3.9e-09	4.6e-11	2.6e-14	0.00097	4.4e-15	7.3e-15	3.9e-15	5.2e-22	9.4e-22	8.1e-37	1.3e-32
UvrB	PF12344.3	8.3e-22	5.8e-22	9.5e-23	6.5e-24	6.7e-20	2.5e-17	3.7e-19	2.9e-20	4.6e-21	N/A	5e-22	1.6e-21	N/A	5.2e-22	6.9e-21	3.4e-19	5.4e-24
F_bP_aldolase	PF01116.15	4.8e-87	N/A	N/A	N/A	N/A	N/A	N/A	N/A	0.0011	N/A	N/A	N/A	N/A	N/A	N/A	4.2e-86	1.4e-83
Adenylsucc_synt	PF00709.16	3.1e-180	3.7e-175	3.5e-179	N/A	8.9e-174	1.8e-166	1.3e-166	4.3e-168	2.9e-168	N/A	3.9e-166	N/A	1.8e-166	N/A	0.011	4.2e-150	7.3e-174
SAICAR_synt	PF01259.13	6.1e-63	N/A	5.9e-68	7.6e-66	3.4e-66	4e-67	1.1e-68	3.2e-71	7.5e-66	3.3e-71	4.1e-69	N/A	N/A	N/A	N/A	N/A	N/A
GATase_5	PF13507.1	8e-90	N/A	9.5e-90	2.3e-91	7.9e-89	4.8e-39	6.7e-39	1.1e-39	1.1e-39	N/A	1.3e-40	N/A	N/A	N/A	N/A	N/A	0.0012
TIGR01142	TIGR01142	1.1e-132	1.7e-08	4.5e-140	6e-138	2.5e-139	2.8e-15	7.7e-30	2.9e-153	1.1e-33	7.1e-30	4.4e-137	0.00055	0.00016	7.4e-24	N/A	5.8e-08	0.00052
NRDD	PF13597.1	1.1e-68	1.8e-74	5e-71	2e-72	9.5e-76	6.6e-210	8.8e-209	3.3e-208	0.00032	N/A	4.6e-208	6.6e-207	1e-207	7.4e-209	9e-208	5.9e-213	1.8e-211
TIGR02491	TIGR02491	3e-49	1.6e-48	4.2e-51	5.6e-51	6.3e-52	1.1e-08	2.2e-08	1.6e-09	1.7e-10	5.7e-13	2e-15	7.2e-10	8.6e-10	2.1e-10	3.3e-11	5.6e-29	9.3e-12
Ribosomal_L10	PF00466.15	1.3e-28	N/A	9.8e-28	1.6e-27	3.7e-26	7.4e-26	2.6e-27	1.6e-27	N/A	4e-28	2.2e-26	1.7e-25	1e-25	5.8e-27	N/A	N/A	7.9e-27
Ribosomal_L12	PF00542.14	4.9e-28	N/A	5.5e-30	3.9e-29	4.1e-30	8.9e-28	2.8e-27	8.1e-28	N/A	2.3e-28	N/A	2.2e-28	5.7e-29	N/A	N/A	0.0036	8.1e-29
NAD_binding_3	PF03447.11	7.8e-19	N/A	2.8e-21	2e-21	8e-15	1.9e-17	5.5e-15	5.3e-14	2.5e-16	3.9e-16	3.6e-18	0.00019	0.00072	0.0012	0.00083	3.9e-15	5.1e-16
Homoserine_dh	PF00742.14	7.8e-65	N/A	2.7e-67	N/A	1.4e-62	9.8e-60	1.5e-58	1.8e-59	3.7e-63	6e-63	1.3e-31	N/A	N/A	N/A	N/A	2.2e-55	3.1e-48
FAA_hydrolase	PF01557.13	5.1e-56	2.8e-50	4e-56	N/A	2.1e-50	N/A	N/A	N/A	N/A	N/A	N/A	N/A	N/A	N/A	N/A	N/A	N/A
DUF2437	PF10370.4	6.8e-16	4.3e-11	7.3e-15	N/A	2.6e-16	N/A	N/A	N/A	N/A	N/A	N/A	N/A	N/A	N/A	N/A	N/A	N/A
EF_TS	PF00889.14	1.3e-59	N/A	1.9e-60	2.2e-56	8.4e-61	5.9e-42	3.4e-42	3.1e-42	4.1e-43	1.8e-43	7.4e-45	2.2e-61	1.2e-61	2.9e-61	2.3e-60	6.5e-52	2e-63
Ribosomal_S2	PF00318.15	2.8e-84	N/A	1.7e-84	5.5e-81	1.1e-82	5.6e-81	1.5e-81	7.9e-81	1.2e-85	6.8e-83	1.9e-56	5.5e-78	3.7e-77	2e-77	3.7e-78	2e-75	7e-76
UBA	PF00627.26	5.1e-08	N/A	4.3e-09	1.3e-09	2.3e-10	7.5e-05	1.4e-06	3.7e-07	1.9e-07	5.2e-07	2.7e-07	9.6e-07	1.7e-07	1.5e-08	5.2e-06	0.00061	9.1e-07
Ribosom_S12_S23	PF00164.20	3e-56	N/A	3.7e-56	2.8e-56	5.2e-56	8.1e-58	7.6e-58	6.2e-58	2e-58	N/A	9.4e-57	1.3e-57	1.1e-57	2.8e-57	5.7e-58	3.6e-58	2.5e-56
GTP_EFTU_D3	PF03143.12	2.3e-32	N/A	6.8e-32	1.3e-32	3.1e-32	1.6e-33	3.7e-33	2.7e-33	4.4e-32	N/A	9.2e-31	1.6e-34	1.4e-34	8.5e-35	7.2e-35	9.1e-35	5.5e-35
Ribosomal_S7	PF00177.16	9.6e-61	N/A	1e-61	1.3e-61	1.9e-62	8.3e-58	2.6e-58	1e-58	2.1e-58	N/A	1.9e-60	1.9e-57	1.6e-58	5.4e-58	6.4e-58	8.8e-59	3.3e-60
PK	PF00224.16	8e-117	N/A	3.7e-120	8.3e-120	8.5e-120	5.4e-117	4.6e-117	9.6e-73	3e-120	1e-121	4.6e-119	1.7e-119	1.6e-120	8.6e-117	1.4e-118	9.6e-116	2.5e-126
PK_C	PF02887.11	7.2e-28	N/A	1.7e-25	2.8e-26	1.2e-22	1.8e-35	8.8e-35	3e-35	6.9e-31	4.4e-32	9.4e-31	4.5e-30	1e-29	1e-29	1.8e-30	1.2e-15	4.9e-26
DUF3815	PF12821.2	1.8e-16	1e-18	1.4e-18	N/A	1.5e-14	6e-18	4.1e-16	2.3e-19	2.9e-16	N/A	4.4e-18	1.2e-18	1.2e-18	2.5e-19	1e-22	N/A	0.002
DUF1212	PF06738.7	5e-39	5e-42	5.7e-41	N/A	5.2e-41	7e-39	1.4e-40	1e-39	3.9e-40	N/A	9.1e-32	1.6e-27	5.6e-26	3.2e-27	1e-28	0.015	N/A
GTP1_OBG	PF01018.17	5.4e-50	1e-52	4.2e-54	N/A	1.9e-54	2.4e-53	2.6e-53	7.8e-51	8.3e-53	N/A	2.8e-53	2.3e-55	9.2e-54	6.8e-55	3.6e-53	5.5e-53	1.5e-53
DUF1967	PF09269.6	8e-27	4.8e-23	7e-27	N/A	5.4e-24	3.2e-20	4.6e-21	2e-19	9.4e-20	N/A	1.1e-21	7.2e-17	1.1e-18	5.4e-14	1.9e-14	6.4e-17	3.4e-21
Arg_tRNA_synt_N	PF03485.11	7.4e-23	2.2e-21	9.6e-24	1.3e-21	3.2e-22	5e-18	8.2e-18	2e-17	1.1e-23	N/A	N/A	9.7e-17	1.2e-21	N/A	3.5e-22	5.8e-05	2e-25
DALR_1	PF05746.10	5.5e-38	3.8e-35	6.2e-36	4.5e-38	5.9e-37	3.5e-32	1e-29	2.5e-31	7.6e-36	N/A	N/A	1.2e-31	4e-34	N/A	1.3e-33	5.9e-30	5.3e-31
tRNA-synt_1d	PF00750.14	4.8e-89	5.5e-91	5.7e-91	1.7e-95	1.5e-94	2.2e-89	1.1e-89	4.8e-90	2.9e-91	0.00025	0.0012	3.1e-90	7.4e-91	8.7e-05	1.8e-90	3.8e-84	1e-80
Formyl_trans_C	PF02911.13	4.2e-21	N/A	9.1e-20	8.2e-18	3e-16	1.4e-16	9.6e-17	4.1e-14	4.8e-13	N/A	N/A	4.2e-18	7.9e-20	2e-16	3.1e-17	6.9e-25	0.011
Formyl_trans_N	PF00551.14	1e-32	N/A	3.5e-32	1.6e-37	2.6e-36	2.2e-36	7.6e-37	1.3e-36	4e-28	N/A	N/A	1.2e-28	5.1e-26	3.7e-29	5.9e-28	6.7e-35	N/A
Acetate_kinase	PF00871.12	2.8e-132	N/A	2.5e-133	1.9e-131	8e-131	1.7e-132	1e-130	1.9e-133	2.2e-134	N/A	2.3e-129	2.5e-93	1.1e-92	N/A	N/A	N/A	1.6e-136
PTA_PTB	PF01515.14	3.2e-117	N/A	4.9e-115	3.7e-114	3e-114	4.1e-108	3.7e-108	1.2e-110	1.4e-103	3e-109	1.3e-115	1.8e-121	N/A	1.2e-23	N/A	5.9e-06	1.4e-115
TIGR01173	TIGR01173	9.3e-158	1.8e-149	1.5e-150	2.2e-155	2.6e-152	9.7e-132	7.3e-131	1.4e-133	3.8e-10	2.1e-09	2.1e-144	7.3e-121	5e-08	2.8e-124	5.7e-137	2.6e-53	4.6e-138
Oligomerisation	PF02410.10	1.7e-28	N/A	3.6e-30	N/A	2.6e-29	N/A	N/A	N/A	N/A	N/A	N/A	N/A	N/A	N/A	N/A	N/A	N/A
TIGR01203	TIGR01203	4e-58	5.5e-57	1e-57	N/A	1e-53	9.6e-32	3.6e-52	1.8e-54	7e-05	0.00047	4.1e-58	1.9e-58	5.5e-58	3.4e-60	1.1e-62	1.5e-62	3.5e-48
Peptidase_M41	PF01434.13	6.8e-71	N/A	2.3e-73	N/A	1e-72	1.6e-75	5.4e-74	2.4e-74	0.00097	2.6e-77	3.5e-73	1e-77	1.3e-77	7.8e-76	N/A	4.1e-75	3.3e-22
PP2C	PF00481.16	1.9e-19	N/A	5e-24	3.6e-23	8e-24	4.5e-20	1.1e-20	2.7e-21	2.3e-16	6.6e-21	N/A	2.2e-18	4.9e-19	6.2e-20	1.8e-20	1.4e-18	3.1e-22
DUF3662	PF12401.3	5.6e-38	2e-33	1.1e-37	2.4e-38	1.5e-36	2.3e-27	3.7e-27	7.7e-29	6.3e-29	5.7e-31	5.5e-24	1.1e-29	1.8e-30	1.1e-31	3.4e-30	7.2e-29	7.1e-29
UPF0102	PF02021.12	2.1e-27	N/A	5.4e-26	2.9e-24	2e-23	8.5e-13	2e-23	1.3e-24	5.5e-22	3.3e-24	2e-20	1.1e-20	N/A	7.8e-22	9.3e-22	3.6e-20	3.1e-20
Mg_chelatase_2	PF13335.1	2.8e-21	2.1e-18	2.9e-21	7e-21	8.2e-25	N/A	1.7e-19	3.9e-19	6.4e-24	2.8e-24	2.4e-23	2.9e-16	N/A	N/A	3.4e-24	1.8e-18	2.9e-23
TIGR00233	TIGR00233	5e-73	4.3e-76	3e-78	7.8e-74	1.5e-75	1.1e-70	2.6e-69	2.9e-68	N/A	N/A	1.8e-64	1.1e-72	5.4e-74	4.2e-73	1.6e-73	N/A	3.6e-74
DUF3073	PF11273.3	3.6e-26	3.7e-20	1.8e-22	3.8e-22	1.5e-21	2.1e-15	1.5e-16	2.4e-18	N/A	N/A	1e-14	4e-21	5.6e-21	2.3e-08	N/A	N/A	7.9e-16
DNA_pol3_gamma3	PF12169.3	1.6e-08	3e-11	2e-10	N/A	1.2e-11	2.8e-06	3.1e-06	7e-08	N/A	4.5e-09	7.2e-12	1.2e-10	0.0015	2.5e-09	N/A	1.1e-12	2.5e-10
RecR	PF02132.10	2.7e-17	N/A	8e-18	N/A	9e-18	4.2e-13	3.2e-13	5.8e-14	3.6e-15	1.3e-16	2.9e-15	1.5e-13	N/A	3e-14	N/A	1.3e-12	1.8e-16
Pyrophosphatase	PF00719.14	2e-54	1.5e-49	1.8e-53	3.4e-52	2.5e-52	N/A	N/A	N/A	N/A	N/A	N/A	N/A	N/A	N/A	N/A	1.4e-52	3.1e-53
TIGR01083	TIGR01083	6.3e-68	1.2e-71	2e-74	1.8e-71	7.8e-72	N/A	N/A	N/A	N/A	N/A	N/A	N/A	N/A	N/A	N/A	N/A	5e-73
DUF4244	PF14029.1	5.1e-22	3.5e-19	1e-22	N/A	2e-24	N/A	4e-09	4.7e-23	2.2e-21	1.7e-24	5.6e-19	1.6e-21	1.1e-21	7e-22	3.5e-21	1.2e-21	1.8e-21
TIGR03816	TIGR03816	1.3e-24	2.3e-06	1e-19	N/A	8.6e-20	N/A	6.4e-11	2.5e-17	6.9e-17	4.5e-19	7.8e-18	4.2e-14	1.2e-13	1.2e-08	6.2e-16	1.3e-07	1.8e-20
NifU_N	PF01592.11	1.1e-14	N/A	2.5e-14	1.7e-13	6.5e-14	5.4e-14	2e-14	5e-17	1.3e-19	N/A	7.4e-14	N/A	1.6e-08	5.4e-11	7.7e-11	5.7e-13	4.3e-16
TIGR01979	TIGR01979	1.5e-170	2e-151	3e-167	5.7e-166	1.1e-166	3e-123	1.7e-122	1.7e-125	N/A	1.1e-127	5.7e-115	1e-129	1.6e-129	8.8e-127	8.6e-124	1.5e-145	7.6e-155
Gp_dh_N	PF00044.19	1.8e-50	N/A	1.6e-49	N/A	1.9e-49	1.5e-23	1e-56	4e-58	6.8e-54	N/A	0.0093	2.3e-53	1.7e-53	1.3e-52	N/A	2.5e-55	3.2e-59
Gp_dh_C	PF02800.15	8e-51	N/A	4.5e-48	4.9e-49	2e-50	4.7e-62	5.2e-62	3.7e-62	1.3e-57	N/A	N/A	7.8e-61	1.7e-60	6e-62	2.5e-06	8.8e-70	1.1e-70
Ribosomal_L21p	PF00829.16	7.9e-28	2.1e-23	2.1e-26	N/A	5.5e-28	3.8e-24	8.5e-24	1.6e-25	2.5e-25	N/A	9.2e-24	6.9e-24	N/A	8.4e-24	N/A	6.1e-24	5e-22
Ribosomal_L27	PF01016.14	1.3e-39	3.2e-38	1.5e-40	N/A	4.9e-38	4.6e-37	8e-37	9.9e-37	1.8e-38	N/A	4.6e-38	2.6e-39	N/A	3.7e-38	N/A	1.3e-38	5.2e-39
Peptidase_S9_N	PF02897.10	3.1e-79	N/A	3.2e-77	N/A	9.1e-71	N/A	3.2e-69	4.5e-72	3.9e-67	N/A	1.6e-52	N/A	N/A	N/A	N/A	N/A	N/A
DUF2183	PF09949.4	1.6e-28	N/A	1.8e-35	N/A	1.3e-32	N/A	1.8e-33	1.2e-33	3.9e-30	7.1e-34	1.2e-31	1.4e-33	2.1e-34	4.6e-34	1.4e-35	7.9e-34	2.7e-28
THF_DHG_CYH	PF00763.18	2.3e-34	N/A	1.1e-36	2.1e-32	2.8e-35	N/A	5.4e-30	9.7e-34	4.4e-37	9.8e-38	3.2e-35	2.2e-31	1.5e-28	N/A	N/A	5.8e-36	5.3e-36
THF_DHG_CYH_C	PF02882.14	6.5e-57	N/A	1.2e-55	4e-57	6.4e-57	N/A	4e-54	1.9e-55	8.1e-52	8.2e-54	6.7e-54	8.2e-44	4.2e-44	N/A	2.3e-07	1.8e-55	2.8e-55
DUF3043	PF11241.3	1.4e-55	2.2e-49	1.3e-57	1.1e-58	9.4e-56	N/A	N/A	1.5e-46	1.4e-44	N/A	0.065	N/A	N/A	1.5e-53	2.6e-50	3.6e-46	1.9e-42
DUF4191	PF13829.1	2.8e-53	1.8e-54	4.8e-64	1.1e-51	1.9e-59	5.3e-05	8.1e-61	1.3e-60	2.7e-62	1.7e-61	5.9e-66	N/A	N/A	6.8e-65	9.2e-68	9.3e-69	1.2e-62
TIGR00767	TIGR00767	3.2e-184	9.4e-175	9e-184	2.4e-176	1.2e-181	1.2e-176	4.4e-176	1.2e-177	2.1e-176	5.2e-12	1.9e-172	1e-184	2.6e-183	2.4e-182	6.7e-182	2.4e-178	5e-182
Guanylate_kin	PF00625.16	4.7e-44	N/A	4.4e-43	3.5e-42	1e-45	1.1e-45	3.4e-45	8.1e-46	3.3e-49	3.2e-46	1.4e-46	5.1e-42	1.1e-41	1.1e-05	1.1e-42	1.4e-41	3.3e-47
GidB	PF02527.10	1.2e-42	2.5e-44	1e-43	N/A	1.1e-40	2e-43	3.2e-42	1.8e-44	6e-49	N/A	9e-49	4.3e-46	6.1e-47	1.5e-50	1.9e-45	N/A	5.9e-44
IPPT	PF01715.12	7.9e-61	N/A	3.1e-71	4.5e-75	2.3e-74	6.5e-52	3.3e-53	9.2e-53	1.2e-67	9e-60	1.1e-62	1.3e-62	2e-61	N/A	1.2e-76	7.3e-64	7.8e-70
TIGR00095	TIGR00095	8.9e-36	1.8e-35	2.2e-38	1.6e-42	7.4e-35	5.6e-35	1.4e-31	3.6e-40	2.1e-07	N/A	2.3e-38	1.3e-27	8.1e-28	4.5e-25	7.8e-26	1.1e-31	1e-32
TIGR01302	TIGR01302	1.6e-179	8.2e-179	1.1e-179	4.2e-184	1.5e-181	9.7e-56	1.1e-181	5.8e-180	2e-180	2.3e-07	7.7e-184	9.9e-08	5e-53	2.9e-118	1.5e-122	5.2e-125	8.6e-70
TIGR01304	TIGR01304	7.9e-163	2.7e-162	5.3e-166	1.8e-165	1.3e-157	2.6e-09	5.1e-30	2.3e-29	2.1e-28	N/A	3.5e-31	N/A	4.2e-24	1.4e-30	3.9e-30	1.4e-28	3e-30
Toprim_C_rpt	PF13368.1	5.5e-43	9.6e-40	2.1e-37	N/A	2.6e-47	1.2e-14	5.8e-15	4.3e-13	9.9e-11	3.2e-15	2.5e-15	1.1e-43	5.5e-44	7.5e-37	8.4e-40	2.9e-20	1.2e-41
PseudoU_synth_1	PF01416.15	1.9e-28	1.9e-27	1.8e-24	5.6e-30	1.1e-27	1.3e-23	3.7e-24	1.7e-27	6.8e-25	1.4e-27	3.7e-28	3.2e-23	3.4e-17	3.5e-30	7.8e-30	5.1e-27	6.4e-31
TIGR01744	TIGR01744	8.3e-69	3.2e-67	2.7e-67	3.8e-06	5.2e-65	0.0035	0.0038	0.00044	0.0077	N/A	0.0065	1.9e-10	N/A	1.1e-10	2.1e-12	N/A	8.2e-08
DUF91	PF01939.11	6.4e-59	N/A	2.2e-60	2.8e-52	2.8e-58	N/A	N/A	0.00048	N/A	N/A	0.0023	N/A	N/A	N/A	N/A	N/A	0.0007
TIGR00260	TIGR00260	7.1e-71	N/A	9e-71	2.7e-71	1.5e-71	N/A	1.5e-80	2.7e-83	1.1e-84	6e-87	7.9e-88	N/A	0.025	N/A	N/A	1.9e-89	4.5e-87
TIGR00838	TIGR00838	3.2e-164	3.9e-11	3.6e-170	2e-167	5.9e-169	1.8e-154	1.9e-153	1.1e-150	1.1e-16	3.5e-158	1.3e-163	N/A	9.1e-07	2.4e-14	3.6e-15	2.7e-09	2.3e-167
TIGR00409	TIGR00409	3.4e-157	2.9e-152	1.3e-161	3.6e-154	1.4e-162	4e-157	1.7e-157	5.7e-157	2.5e-13	4.9e-151	1.1e-162	1e-14	2.7e-14	2.4e-33	7.2e-167	7e-133	2e-156
TatD_DNase	PF01026.16	3.6e-57	4.1e-58	2.1e-64	3.4e-62	9.3e-61	3.5e-48	5.2e-50	4.5e-51	1.4e-45	N/A	7.8e-45	3.8e-53	5.3e-54	5.8e-56	2.4e-55	1.2e-54	1.1e-56
Bax1-I	PF01027.15	6.4e-40	N/A	2.4e-37	N/A	2.8e-35	N/A	0.0024	N/A	1.2e-16	N/A	N/A	7.3e-15	2.2e-16	5.3e-14	8.4e-16	N/A	N/A
TPK_catalytic	PF04263.11	4.3e-22	N/A	7.4e-26	N/A	4.5e-19	N/A	0.0095	N/A	N/A	N/A	N/A	2.9e-26	9.3e-27	3.8e-23	3.4e-25	N/A	N/A
DnaJ_CXXCXGXG	PF00684.14	1.4e-16	N/A	8.9e-16	3.1e-16	1.1e-17	6.7e-13	5.1e-13	5.9e-14	3e-06	6.9e-16	2e-15	5.3e-14	7.5e-14	1.7e-14	0.00026	4.9e-15	1.3e-15
tRNA_U5-meth_tr	PF05958.6	3.8e-19	2.9e-11	2.3e-19	N/A	1.5e-18	N/A	0.0021	8.7e-22	2.7e-18	3.8e-15	6.9e-19	4e-16	N/A	1.1e-14	N/A	N/A	5.2e-18
TIGR00044	TIGR00044	4.7e-48	1.1e-46	1.3e-51	N/A	1.1e-50	N/A	N/A	N/A	N/A	N/A	N/A	N/A	N/A	N/A	N/A	N/A	N/A
UPF0118	PF01594.11	3.2e-48	N/A	5.9e-51	1.5e-45	5.7e-56	2.2e-48	9e-50	6.7e-47	1.2e-46	N/A	5.5e-52	2.8e-44	4e-27	3e-43	8.3e-42	1.6e-44	2.7e-45
CTP_synth_N	PF06418.9	4.7e-126	1.7e-125	2.8e-125	8e-127	1.6e-126	2e-126	5.4e-127	3.3e-128	N/A	1.8e-122	5e-123	N/A	2.1e-28	1.5e-128	1.4e-127	1.3e-125	3.2e-127
TIGR00499	TIGR00499	2.4e-140	8.2e-139	1.2e-136	4.2e-144	5.5e-133	5.1e-135	6.3e-133	2.6e-139	9.5e-138	2.7e-139	6.4e-39	6.3e-145	1.4e-144	3e-148	8.9e-142	7.4e-139	7.2e-141
tRNA-synt_1_2	PF13603.1	2.7e-49	4.3e-50	1.4e-52	4.1e-52	1.4e-50	1.3e-49	6.4e-51	7.9e-53	1.5e-51	3.2e-05	8.2e-53	4.2e-49	N/A	7e-55	6.2e-51	3e-59	1.1e-54
Ala_racemase_C	PF00842.16	1.4e-41	N/A	2.8e-41	2.5e-40	3.9e-38	8.9e-35	1.2e-34	2.2e-33	1.7e-37	N/A	7.1e-38	6e-33	6.3e-33	5.3e-30	1.4e-34	8.4e-34	9.9e-35
PhoU	PF01895.14	8.4e-30	N/A	3.4e-31	N/A	5.2e-32	N/A	N/A	N/A	N/A	N/A	N/A	1.8e-29	5.5e-28	1e-30	N/A	N/A	4e-05
NusG	PF02357.14	1.9e-20	5.2e-21	9.8e-22	N/A	7.5e-22	2.5e-16	1e-16	1.1e-16	5.7e-13	N/A	4.5e-14	2e-19	9.7e-19	9.9e-20	4.6e-20	1.9e-17	1.2e-22
TIGR01356	TIGR01356	2.3e-96	6.3e-17	1.9e-97	1.2e-93	4.2e-88	7.7e-97	3.7e-95	3e-90	2e-93	1.5e-88	1.4e-79	1.3e-21	9.5e-21	1.3e-18	1.4e-20	3.5e-20	4e-89
DUF3180	PF11377.3	1.1e-35	6.4e-28	3.2e-28	N/A	2.5e-33	N/A	9.1e-06	4e-08	0.00036	N/A	5e-13	3.9e-12	3.4e-12	3.4e-12	N/A	7e-15	1.5e-13
TIGR01123	TIGR01123	3.1e-117	3.3e-06	7.6e-120	8.8e-117	4.8e-110	1.5e-67	7.3e-103	3.5e-109	1.8e-110	7e-108	4e-118	N/A	N/A	N/A	N/A	1.5e-120	4.2e-112
TIGR00392	TIGR00392	5.3e-236	6.7e-230	5.7e-237	1.3e-232	5e-234	7.4e-237	7.6e-237	1.9e-238	4.1e-235	1e-233	1.9e-170	2.5e-242	5.2e-20	1.1e-246	9.4e-173	2.5e-235	2.6e-250
TIGR00011	TIGR00011	3.6e-52	1e-52	1.3e-51	N/A	N/A	0.00057	0.00094	0.00068	N/A	N/A	8.5e-06	N/A	N/A	N/A	N/A	3.2e-12	N/A
LexA_DNA_bind	PF01726.11	3.4e-25	N/A	3e-22	2.6e-21	1.8e-19	0.002	0.0028	0.01	0.0054	N/A	N/A	N/A	N/A	N/A	N/A	N/A	4.7e-16
Pan_kinase	PF03309.9	1.2e-54	1.7e-39	5.5e-57	1.5e-55	5.3e-51	N/A	N/A	N/A	N/A	N/A	8.1e-35	N/A	N/A	N/A	N/A	N/A	N/A
Cpn60_TCP1	PF00118.19	6.2e-115	N/A	5.6e-118	4.1e-123	6.1e-120	1.4e-120	1.4e-119	3.8e-121	4e-120	4.8e-121	4.3e-119	1.8e-116	N/A	4.7e-116	4.2e-117	5.2e-123	3e-122
R3H	PF01424.17	3e-20	3e-20	1.1e-20	N/A	5e-18	N/A	3.1e-13	2.9e-16	4.5e-14	N/A	4.4e-14	1.5e-16	2.5e-16	1.2e-16	N/A	N/A	1.2e-20
TIGR03346	TIGR03346	N/A	N/A	N/A	N/A	N/A	1.7e-295	6.3e-296	4.3e-298	1.3e-293	9.7e-293	N/A	4.6e-280	3e-278	4.2e-215	3.4e-278	N/A	2.7e-05
Maf	PF02545.9	7.5e-42	4.7e-42	2.9e-45	N/A	3.4e-45	9.5e-43	2.2e-43	2.3e-46	4.3e-49	N/A	1.7e-48	1.2e-41	3.8e-42	N/A	4.1e-44	4.8e-46	2.6e-49
TIGR01091	TIGR01091	4.5e-73	4.9e-73	3.5e-78	N/A	6.7e-75	0.0013	0.0011	0.0005	2.3e-70	N/A	1.6e-70	7.3e-72	1.6e-06	9.6e-07	1.1e-69	2.7e-70	2.4e-70
GCD14	PF08704.5	2.5e-20	1.7e-22	3.5e-20	8.7e-19	1.3e-20	N/A	8.6e-17	1.3e-16	4.7e-14	0.00079	5.9e-14	6.6e-19	N/A	1e-15	1.1e-15	N/A	N/A
Methyltransf_4	PF02390.12	4.1e-42	N/A	1.7e-38	N/A	2.4e-39	8.9e-06	4.2e-38	3.2e-40	9.5e-38	9e-40	1.8e-30	5e-34	0.00034	2.8e-27	6.1e-38	9.4e-48	4.9e-45
TIGR01515	TIGR01515	4.5e-264	6.1e-265	4.3e-269	9.1e-267	1.2e-267	4.4e-267	1.1e-264	6.4e-271	8.7e-269	1.5e-271	1.4e-273	0.00032	5.5e-05	0.00012	N/A	8.2e-05	2.1e-15
Fructosamin_kin	PF03881.9	3.4e-37	8.5e-34	2.7e-35	2.6e-36	1.6e-38	8.6e-33	1.4e-35	4.4e-36	N/A	N/A	N/A	3.3e-29	5.1e-30	1.1e-26	1.1e-35	4.7e-21	0.0008
UbiA	PF01040.13	2.1e-39	8.9e-25	6.3e-37	N/A	1.6e-26	7.7e-26	1.4e-27	2.9e-25	2.6e-24	N/A	5.4e-28	5.1e-26	N/A	1.3e-26	4.7e-26	N/A	N/A
Lysine_decarbox	PF03641.9	2.3e-33	9.8e-35	4.7e-34	6.8e-34	1.1e-34	N/A	0.0015	N/A	N/A	N/A	1.9e-29	N/A	N/A	N/A	N/A	N/A	N/A
TIGR00416	TIGR00416	1.6e-155	2.7e-140	5.8e-144	1.8e-133	6.4e-154	1.2e-07	1.4e-07	2.8e-09	1.8e-08	9.8e-07	6.8e-08	1.7e-08	6.4e-08	5.4e-07	5.6e-08	2.1e-09	9.4e-11
TIGR00418	TIGR00418	4.5e-195	1.1e-196	4.5e-192	4.3e-196	3e-193	9.7e-188	5.1e-188	2.4e-188	8.7e-194	1.2e-191	3.5e-189	7.1e-195	1.3e-09	1.5e-195	5.6e-193	1.2e-197	1.9e-193
TIGR03719	TIGR03719	3.4e-265	4.9e-261	2.3e-264	1.8e-265	7e-265	1.2e-229	2.4e-261	5.2e-264	1.4e-267	2.1e-268	9e-266	9.5e-265	9.6e-31	1.5e-25	1.6e-270	1.9e-262	1.2e-88
Na_H_antiport_1	PF06965.7	8.2e-96	4.3e-96	1.4e-97	N/A	6.2e-98	5.4e-73	5.5e-72	4.9e-75	2.4e-74	2e-78	1.2e-72	1.1e-76	2e-75	6.2e-76	4.7e-80	4.5e-93	N/A
DHQ_synthase	PF01761.15	9.8e-91	N/A	1.6e-91	7.3e-94	6.7e-95	7.6e-63	5.1e-87	4.9e-86	3.1e-92	4.5e-95	1.2e-80	N/A	N/A	N/A	N/A	N/A	1.7e-82
UPF0233	PF06781.7	1.6e-32	4e-27	9.7e-31	4.3e-30	1.9e-22	4.2e-09	7.7e-23	2.8e-22	4.3e-21	2.3e-26	N/A	0.002	N/A	5.6e-24	1.1e-24	N/A	1.3e-25
Transaldolase	PF00923.14	2.1e-82	N/A	5.7e-80	1.4e-81	2.6e-81	1.7e-77	3e-75	6.1e-79	4.1e-74	1.9e-77	1.2e-82	2.1e-76	N/A	6.8e-76	1.7e-16	N/A	7e-38
TIGR00464	TIGR00464	5.5e-119	3.6e-122	3.2e-125	N/A	2.8e-120	3.7e-115	4.8e-115	1.5e-125	6.2e-121	1.7e-117	4.6e-118	2.9e-113	3.3e-113	1.5e-135	1.9e-137	4.8e-123	4.9e-126
PBP	PF01161.15	1.8e-14	2.8e-13	2.7e-13	N/A	1.4e-12	N/A	N/A	N/A	N/A	N/A	N/A	N/A	N/A	N/A	N/A	N/A	N/A
FTHFS	PF01268.14	2.1e-71	9e-63	7.9e-73	N/A	1.8e-68	9e-256	2.2e-257	9.4e-260	4.8e-256	0.0012	1.8e-260	0.00022	0.00013	0.00024	0.0016	2.2e-252	2.2e-254
TIGR00185	TIGR00185	1.7e-43	1e-44	3.7e-43	4.1e-39	4.2e-43	1.4e-09	9.2e-49	3.4e-52	3e-49	2.9e-09	1.2e-47	7.8e-50	3.7e-49	2.9e-48	3.4e-49	N/A	9.3e-46
TIGR01795	TIGR01795	1.1e-47	N/A	5.3e-45	7.5e-45	1.7e-18	3.5e-18	3.5e-18	3.7e-16	2.8e-16	1.5e-18	7.6e-21	N/A	N/A	N/A	N/A	N/A	7.7e-07
PDZ_2	PF13180.1	9.1e-18	7.2e-14	1.2e-19	N/A	1.4e-16	1.5e-15	9e-16	1e-14	4.6e-17	5.8e-08	2.2e-16	1.3e-14	1.1e-14	1.7e-08	4.1e-08	0.00051	1.6e-19
TIGR01036	TIGR01036	1.1e-62	1e-63	4.9e-71	1.8e-66	5.3e-69	9e-65	3.8e-66	2.1e-62	3.5e-60	0.00015	9.5e-64	3.7e-65	1.1e-63	2e-63	2.3e-65	3.3e-59	1.1e-66
DUF2342	PF10103.4	7.4e-91	5.1e-83	1.1e-86	N/A	4.9e-88	7.3e-49	7.4e-52	4.4e-47	1.8e-59	6.8e-78	N/A	2.4e-59	1.7e-61	1.3e-60	1.3e-60	3.2e-34	4.7e-57
TIGR00064	TIGR00064	2.1e-98	5.5e-99	2.7e-101	1.3e-99	3.1e-99	1.2e-76	1.4e-80	2.4e-80	1.6e-84	N/A	5.2e-64	2.6e-92	4.7e-92	2e-91	2.2e-96	3.3e-91	1.5e-91
TIGR00067	TIGR00067	1.6e-55	N/A	2.4e-64	3.4e-56	2.1e-63	N/A	N/A	N/A	4.1e-41	5.8e-35	N/A	N/A	N/A	N/A	3.2e-35	N/A	3.8e-57
TIGR01258	TIGR01258	5.1e-109	3.3e-107	1.7e-110	4e-112	2.6e-109	1.8e-106	4.1e-106	1.7e-107	5.6e-103	N/A	2.9e-18	1.7e-104	3.8e-104	6.4e-104	1.3e-106	4e-110	6e-106
TIGR01394	TIGR01394	1.1e-261	1.4e-258	3.1e-261	5e-257	4.1e-259	2.8e-254	2.2e-254	6.9e-259	7.8e-262	1e-257	1.6e-260	1.2e-75	1e-29	3.2e-76	5.7e-67	3.2e-53	4.1e-50
TIGR01499	TIGR01499	4.4e-100	1.2e-107	1.1e-103	N/A	2.9e-106	1.2e-104	1e-103	2.1e-101	3.3e-12	1.2e-92	9.5e-104	2.2e-11	7.5e-15	6.5e-14	5.1e-17	5.1e-103	4.7e-84
TIGR03543	TIGR03543	6.1e-67	5.8e-55	2e-61	N/A	5.2e-55	1.5e-12	2e-35	2.6e-38	N/A	5.4e-27	8.1e-43	3.5e-30	4.8e-34	1.2e-32	3e-33	0.00011	2.9e-40
DeoRC	PF00455.17	8e-41	N/A	8.6e-42	N/A	4.7e-41	N/A	N/A	N/A	N/A	N/A	N/A	N/A	N/A	N/A	N/A	3.7e-45	3.5e-45
CRS1_YhbY	PF01985.16	1.2e-24	N/A	1.7e-24	6.4e-27	2e-24	N/A	N/A	N/A	N/A	N/A	N/A	N/A	N/A	N/A	N/A	N/A	N/A
Cu-oxidase_4	PF02578.10	1.5e-53	N/A	7.6e-56	5.2e-55	1.6e-51	N/A	N/A	N/A	N/A	N/A	N/A	N/A	N/A	N/A	N/A	N/A	N/A
YchF-GTPase_C	PF06071.8	4.9e-41	6.3e-43	5.3e-40	5.6e-41	2e-43	9.6e-40	5.4e-39	5.8e-40	2e-43	4.8e-43	5.5e-41	6e-39	9.2e-40	1.2e-38	1.6e-39	1.7e-40	3.8e-41
SRP_SPB	PF02978.14	1.9e-36	4.9e-34	3.6e-36	3.1e-35	4.5e-35	1.2e-31	5.6e-30	8.3e-31	N/A	N/A	6.4e-34	6.6e-32	4.5e-32	1.8e-32	8.2e-32	2.3e-35	4.2e-33
TIGR02274	TIGR02274	9.1e-63	1.3e-63	4.5e-62	5.8e-63	1.2e-61	2.2e-58	4.5e-58	1.1e-58	6.1e-12	1.2e-60	4.3e-61	2e-63	1.7e-64	2.6e-64	2.5e-63	2.5e-11	1.3e-62
TIGR01073	TIGR01073	1.8e-270	4.5e-267	2.1e-274	2e-271	2.3e-277	1.2e-233	3.3e-242	1.5e-246	8.6e-240	8e-62	4.9e-232	1.1e-235	2.8e-95	1.1e-131	4.4e-238	1.1e-211	3.1e-239
TIGR01072	TIGR01072	1.9e-132	1.7e-132	3.2e-131	1.6e-133	9.3e-133	1.4e-128	1.4e-128	5e-131	2.1e-132	4.3e-05	2.3e-134	2.7e-132	3.6e-132	1.3e-133	9.5e-136	2.6e-134	8.7e-131
DUF3052	PF11253.3	3.5e-41	2.1e-40	6.3e-39	N/A	2.9e-39	N/A	N/A	N/A	N/A	N/A	N/A	N/A	N/A	N/A	N/A	N/A	N/A
RNase_E_G	PF10150.4	1.3e-97	2.4e-97	8.6e-100	N/A	1.7e-99	0.0015	1.5e-97	1.8e-98	N/A	N/A	9.4e-98	7.1e-84	1.6e-83	9.9e-91	3.8e-95	4.9e-100	6.1e-99
UvrC_HhH_N	PF08459.6	4.5e-47	6e-47	2.1e-47	9.9e-47	3.6e-49	7.6e-47	2.3e-43	2.4e-47	7.6e-47	2.7e-49	3.4e-46	6.9e-48	5.8e-48	1.3e-49	7.1e-50	1.8e-47	1.3e-49
TIGR01455	TIGR01455	3e-161	9.7e-167	2.7e-165	1.8e-164	4.8e-160	1.5e-152	8.6e-151	5.5e-161	1e-151	8.5e-157	4.8e-166	1.2e-167	1.6e-14	6.4e-167	1.8e-168	6.4e-160	1.5e-159
DUF3516	PF12029.3	2.4e-193	2.6e-168	1.4e-179	2.4e-189	2.3e-175	N/A	N/A	N/A	N/A	N/A	N/A	N/A	N/A	N/A	N/A	N/A	N/A
TGT	PF01702.13	3e-81	6.3e-83	2.1e-80	N/A	6e-83	3.3e-76	9.1e-75	2.3e-74	1.7e-75	N/A	2.2e-73	9.1e-84	N/A	2.8e-81	N/A	1.2e-79	3e-83
UDPGP	PF01704.13	1.1e-81	N/A	5.4e-84	3.4e-86	6.3e-88	4.7e-81	1.4e-81	4.8e-85	6.2e-77	1.1e-78	6.4e-79	1.8e-72	N/A	2.7e-75	5.1e-74	5.3e-80	6.4e-90
Carb_kinase	PF01256.12	1.2e-27	N/A	4.9e-29	2.5e-31	3.6e-31	N/A	N/A	1.6e-09	N/A	N/A	8.1e-56	N/A	N/A	N/A	N/A	1.1e-41	9.9e-37
CPSase_sm_chain	PF00988.17	2e-51	N/A	2.6e-52	N/A	1e-57	2.1e-51	1.1e-51	9.8e-50	8.1e-54	N/A	7.1e-51	N/A	N/A	7.4e-56	N/A	N/A	N/A
Ribosomal_L25p	PF01386.14	4.5e-22	N/A	7.6e-25	2.7e-24	2.6e-23	4.3e-26	9.3e-26	2.8e-26	8.7e-25	6.2e-27	1.8e-26	7.3e-24	1e-24	N/A	1.1e-23	2.5e-23	N/A
Seryl_tRNA_N	PF02403.17	2.3e-24	N/A	5.8e-25	1.3e-24	5.8e-25	6.2e-17	4.2e-17	2e-16	2e-23	0.00013	1.2e-21	3.6e-21	1.5e-20	1.2e-20	2.4e-20	5.9e-20	3.9e-22
TIGR00690	TIGR00690	5.7e-22	9.6e-17	4.6e-21	1.8e-19	6.6e-21	5e-14	4.5e-14	2.1e-14	1.2e-14	8e-15	1.7e-11	1.2e-17	9.6e-17	2.8e-15	8.7e-17	1.2e-15	4.6e-19
TIGR00552	TIGR00552	1.5e-49	1.5e-54	8.7e-48	3.5e-52	4.8e-57	1.6e-52	5.2e-53	3e-54	2.8e-59	1.3e-13	6.2e-13	5.6e-07	3.4e-13	2.9e-55	1e-55	1.5e-48	4.4e-57
DUF3027	PF11228.3	2e-80	6.4e-72	2.9e-80	2.3e-80	4.3e-75	1.8e-59	3e-59	1.1e-62	2.8e-69	4.8e-69	8.4e-64	3e-62	N/A	1.2e-55	N/A	1.3e-62	1.9e-62
Sua5_yciO_yrdC	PF01300.13	2.4e-43	N/A	8.2e-41	2.9e-43	1.3e-32	1.5e-34	6.4e-34	5.3e-37	1.7e-35	2e-39	2.1e-33	5.6e-30	5.6e-31	1.1e-31	2.6e-32	3.9e-28	N/A
PGI	PF00342.14	1e-183	2e-179	8.1e-186	2.5e-184	6.7e-186	5e-179	2e-179	4.3e-178	4.3e-183	1.4e-176	2.2e-120	1.2e-178	1.3e-15	4.6e-185	3.2e-187	N/A	2.7e-182
SIR2	PF02146.12	2e-46	4e-45	4.2e-43	N/A	9.2e-45	6.7e-15	4.6e-44	2.7e-42	1.1e-33	0.0039	5.9e-34	8.5e-10	7.9e-10	N/A	N/A	N/A	N/A
tRNA_m1G_MT	PF01746.16	9.1e-44	1.2e-43	2e-46	N/A	2.2e-45	N/A	7.2e-43	7.7e-47	1.1e-44	6.9e-44	1.3e-43	2e-38	4.4e-41	5.4e-40	N/A	2.8e-44	N/A
MscL	PF01741.13	1.2e-24	N/A	1.8e-29	1.9e-30	5.4e-30	2.5e-30	2.6e-29	2e-31	1e-19	N/A	2.9e-23	3e-21	3.3e-22	2.5e-13	2.9e-23	2.4e-25	0.008
AMP_N	PF05195.11	6.6e-20	N/A	2.4e-18	N/A	4e-19	6e-19	3.4e-17	1.7e-18	4.7e-19	1.6e-21	2.9e-18	4.2e-10	N/A	5.9e-16	N/A	2.9e-15	1.1e-16
CPSase_L_D3	PF02787.14	1.9e-36	N/A	2.2e-35	N/A	6.6e-45	3.6e-32	5.4e-33	3.2e-33	7.5e-37	N/A	6.1e-35	N/A	N/A	1.5e-44	N/A	N/A	N/A
GlnE	PF03710.10	2.4e-104	N/A	4.5e-103	4.2e-99	5.2e-97	2.6e-85	1e-83	1.4e-83	N/A	N/A	3.3e-82	N/A	N/A	N/A	N/A	N/A	N/A
DUF2156	PF09924.4	8.5e-97	N/A	2.6e-94	N/A	3.8e-90	N/A	N/A	N/A	N/A	N/A	N/A	N/A	N/A	N/A	N/A	N/A	N/A
TIGR00482	TIGR00482	4.5e-54	2.9e-55	2.9e-54	N/A	4.7e-56	7.2e-17	7.7e-44	7.7e-46	5.6e-38	1.8e-45	7.3e-36	2.9e-57	1e-12	7.4e-55	3e-58	5.2e-51	2.5e-58
Arginosuc_synth	PF00764.14	1.2e-170	N/A	1.2e-172	9.3e-173	4.7e-168	4e-171	5.1e-170	1.4e-172	3.1e-168	3.9e-135	4e-167	N/A	N/A	N/A	N/A	N/A	1.1e-144
TIGR00594	TIGR00594	N/A	N/A	N/A	N/A	N/A	2.2e-223	N/A	N/A	N/A	0.00077	N/A	N/A	N/A	N/A	N/A	N/A	N/A
Ribosomal_S4	PF00163.14	4e-13	N/A	6.2e-12	2.7e-12	9.6e-13	7.9e-10	2.4e-10	1.4e-11	1.6e-10	5.6e-12	4.4e-13	2e-12	N/A	N/A	N/A	1.1e-10	1.2e-11
Pro_isomerase	PF00160.16	2.8e-42	N/A	5.7e-43	3.3e-43	1.5e-42	N/A	N/A	N/A	N/A	N/A	N/A	5.1e-24	1.2e-22	1.1e-25	2.6e-24	1.2e-24	6.8e-42
Cpn10	PF00166.16	1.7e-35	N/A	5e-35	8.6e-34	2.9e-35	6.9e-33	3e-32	3.7e-32	1.7e-32	N/A	1.6e-32	2.2e-30	6.5e-30	1.5e-31	1.5e-31	3.3e-35	1.1e-32
TIGR00861	TIGR00861	1.4e-54	3.2e-52	6.5e-53	1.3e-47	2.2e-53	6.6e-05	4.7e-08	3.7e-19	N/A	1.2e-12	N/A	1.4e-22	7e-24	9.9e-19	4.6e-20	1.6e-28	2.4e-24
TIGR01068	TIGR01068	2.3e-31	9.5e-35	3.8e-33	1.2e-30	9.4e-32	5.5e-30	2e-29	1.8e-30	9.6e-27	N/A	2.7e-29	5.3e-32	3.7e-30	3.6e-32	1.4e-33	3.7e-30	2.7e-33
TIGR00556	TIGR00556	6e-18	N/A	N/A	2.3e-13	3.8e-21	1.8e-22	2e-22	9.2e-23	1.4e-16	1.7e-27	1.5e-28	N/A	N/A	N/A	N/A	8e-05	N/A
ACT_6	PF13740.1	2.1e-16	N/A	8.7e-17	7.2e-17	3.6e-15	4.6e-05	2.5e-05	0.0084	0.00011	0.00089	0.00026	N/A	N/A	N/A	N/A	0.0042	N/A
VKOR	PF07884.9	1.4e-30	9.1e-30	1.7e-31	1.7e-28	2.9e-29	3.8e-29	1.6e-30	8.3e-32	2.4e-21	N/A	8.4e-31	5.1e-24	1.4e-23	6.5e-24	N/A	N/A	3.2e-33
Pro_CA	PF00484.14	8.5e-42	N/A	4.1e-35	N/A	4.3e-34	N/A	N/A	N/A	N/A	N/A	N/A	N/A	N/A	N/A	N/A	N/A	N/A
Ribosomal_S11	PF00411.14	3.1e-47	N/A	7.1e-47	4.2e-47	1e-43	1.8e-45	2.2e-45	1.4e-45	1.4e-47	N/A	3e-47	2.2e-48	5.8e-49	1.6e-47	1.1e-49	5.2e-43	3.4e-46
TIGR03631	TIGR03631	1.2e-51	4.6e-52	2.8e-52	2.7e-52	8.9e-52	4.6e-48	1.6e-48	7.5e-49	3.2e-47	N/A	2.2e-49	2.2e-50	2e-49	1e-48	2e-49	2.5e-49	8.4e-49
RNA_pol_Rpb1_1	PF04997.7	2.3e-92	5.5e-87	2.3e-90	6.7e-93	4.1e-93	3.5e-80	4.4e-80	1.7e-81	N/A	3.4e-80	2.6e-69	4e-92	9.7e-93	2.4e-91	7.2e-93	4.6e-90	1.3e-91
RNA_pol_Rpb2_6	PF00562.23	6.5e-157	N/A	1.6e-156	4e-155	1.6e-155	2.5e-144	9.6e-144	1.5e-145	N/A	6.6e-145	8.7e-142	1.8e-153	5.7e-155	6.3e-154	4.5e-154	6.6e-151	7.4e-157
RNA_pol_Rpb1_5	PF04998.12	1.8e-70	N/A	1.1e-67	3.5e-69	7.6e-69	1.3e-69	1.9e-70	5.6e-71	N/A	9.4e-72	1.6e-56	1.7e-68	4.2e-69	9.4e-69	1.5e-68	1.4e-65	5.3e-68
Ribosomal_L14	PF00238.14	4.7e-50	N/A	1.7e-50	1e-51	1.1e-50	N/A	7.2e-52	N/A	4.6e-53	N/A	4.1e-53	6.4e-49	1.3e-48	1.7e-49	3e-49	1.2e-51	N/A
TIGR01280	TIGR01280	8.2e-16	8.5e-17	2.4e-14	6.8e-17	6.9e-17	5.6e-17	1.4e-15	4.2e-17	N/A	N/A	6.6e-19	N/A	N/A	N/A	N/A	N/A	0.009
TIGR00344	TIGR00344	1.4e-239	2.6e-241	1.3e-244	1.7e-243	9.6e-240	1.8e-232	4.8e-229	3.7e-234	4.8e-236	N/A	5.6e-231	8.6e-118	N/A	5.3e-246	7e-180	5.7e-240	3.6e-239
Cytidylate_kin	PF02224.13	2e-24	N/A	2.1e-25	8.1e-27	4e-25	9.8e-29	9.4e-31	3.8e-30	9.3e-30	N/A	3.8e-30	N/A	N/A	5.5e-29	N/A	3.2e-27	3e-27
SecE	PF00584.15	5.1e-16	N/A	5.9e-17	N/A	3.6e-18	9.2e-19	2.8e-18	5.2e-18	4.7e-20	N/A	2e-16	2.3e-17	4.6e-17	6.4e-17	7.9e-20	6.5e-20	1.4e-19
Bac_DnaA	PF00308.13	5.7e-87	N/A	1.7e-86	N/A	7.1e-83	2.4e-70	0.0048	2e-67	N/A	0.00084	2e-72	5e-70	4e-68	5e-66	1e-64	1.7e-06	3.6e-81
TIGR02012	TIGR02012	8.4e-174	8.1e-169	1e-174	2.5e-168	1.4e-173	3.8e-170	2e-169	2.1e-169	1.1e-170	N/A	1.8e-176	2.4e-161	1.5e-161	8.6e-156	1.7e-165	1e-166	4.3e-172
TIGR00855	TIGR00855	3.1e-43	1.5e-38	2e-45	3.2e-45	1.5e-47	5.3e-43	7.9e-42	6.6e-43	N/A	2.1e-43	N/A	1.8e-44	2.2e-44	N/A	N/A	0.009	5.2e-46
Chorismate_synt	PF01264.16	4.2e-129	N/A	4.5e-127	3.9e-133	6.6e-130	1.4e-109	4.3e-110	7e-112	1.7e-109	1.5e-113	1.3e-109	N/A	N/A	N/A	N/A	N/A	1.9e-92
TIGR01357	TIGR01357	8.5e-104	N/A	1.5e-104	2.3e-107	1.1e-106	8.2e-68	1e-99	6.1e-97	2.4e-103	3.5e-112	5.6e-91	N/A	N/A	N/A	N/A	N/A	1.1e-93
GatB_N	PF02934.10	5.9e-110	N/A	1.5e-111	3.4e-108	6.4e-111	8.7e-110	3.2e-109	5.2e-111	1e-110	N/A	7.8e-110	5.2e-111	N/A	1.6e-107	8e-112	3.6e-109	4.2e-110
FtsZ_C	PF12327.3	2.8e-32	5.7e-32	1.4e-31	N/A	1.1e-27	4.5e-24	4.5e-24	6e-24	4.4e-22	N/A	9.8e-22	9.1e-22	5.1e-22	2.8e-21	1.8e-21	4.3e-26	3.6e-26
PGK	PF00162.14	7.4e-150	N/A	2.1e-150	3.3e-152	1.7e-155	2.6e-145	1.7e-144	5.9e-144	1.6e-142	N/A	1.5e-144	8.8e-150	2e-146	1.4e-148	7.6e-151	1.9e-151	2.3e-153
SecG	PF03840.9	8.2e-21	2.9e-19	1.9e-20	1.1e-20	2.1e-20	3.3e-18	4.9e-18	9.1e-19	9.6e-20	6.2e-19	1.2e-19	7.8e-21	2.1e-20	3.7e-20	3.6e-20	1.3e-20	1.5e-18
TIGR00419	TIGR00419	2e-53	2e-57	3.7e-52	3e-51	7.2e-53	1.7e-38	7.7e-38	3.4e-41	1.6e-39	N/A	4.4e-37	7.1e-39	N/A	2.8e-42	5.4e-44	1.1e-40	6.8e-55
TIGR00442	TIGR00442	2.1e-95	5.7e-91	2.8e-96	6e-96	2.5e-96	1.4e-89	9.4e-89	1.2e-92	1.4e-92	1.3e-81	9.4e-89	1.1e-77	8.3e-09	3.6e-86	5.7e-90	1.2e-19	6.3e-92
TIGR00963	TIGR00963	N/A	N/A	N/A	N/A	N/A	7.7e-155	N/A	N/A	N/A	N/A	N/A	N/A	N/A	N/A	N/A	N/A	N/A
CoaE	PF01121.15	1.7e-47	N/A	3e-51	6.6e-44	4.4e-47	2.9e-08	3.5e-08	6.2e-11	4.3e-14	N/A	1.6e-13	2.3e-15	1.9e-15	4.1e-22	4.4e-21	1.7e-42	9.3e-36
dsrm	PF00035.20	1.7e-08	3.5e-07	1.4e-06	N/A	2.6e-07	9e-10	1.3e-08	8.8e-11	4.8e-09	N/A	1.1e-09	8.6e-11	3.6e-10	2.9e-08	0.0021	N/A	0.0056
Cons_hypoth95	PF03602.10	3.9e-44	N/A	1.2e-47	5.1e-48	1e-42	4.2e-40	2.3e-34	6.7e-46	3.9e-11	0.0017	1e-47	9.7e-34	9.8e-36	2.7e-31	2.7e-33	6.7e-36	1.2e-40
TIGR00755	TIGR00755	1.1e-70	4.5e-64	9.4e-68	5.4e-66	6e-64	2.8e-65	3.9e-65	8.6e-64	1.1e-61	N/A	2.1e-69	6.7e-39	4.4e-37	1.9e-63	3.6e-06	5.4e-67	8.6e-65
TIGR02397	TIGR02397	3.7e-110	8.7e-112	2.9e-115	2.8e-111	1.8e-116	3.7e-113	3.6e-112	5.4e-113	1.4e-27	2.6e-114	1.1e-117	3.3e-117	2.2e-32	1.8e-118	2e-34	2.1e-114	2.5e-114
TIGR00010	TIGR00010	1.5e-59	2.2e-61	1.5e-66	N/A	3.3e-63	6.6e-53	2.4e-54	4.3e-53	7.3e-52	N/A	1.8e-46	2.7e-53	2.6e-54	3.5e-56	6.5e-55	1.1e-58	7.2e-61
TIGR00741	TIGR00741	1.7e-20	9e-21	4.7e-20	6.4e-20	6e-21	1.1e-18	2.3e-18	4.8e-19	4e-19	4.6e-18	3e-17	2e-17	4.2e-18	3e-16	1.5e-17	N/A	5.2e-13
TIGR00096	TIGR00096	9.1e-62	7.4e-58	4.2e-65	N/A	7e-58	5.4e-59	5.7e-58	2.5e-64	1.7e-67	N/A	1.8e-67	2.7e-52	3.3e-56	1.2e-55	5.6e-60	N/A	N/A
TIGR01162	TIGR01162	3.1e-66	N/A	6.8e-65	1.9e-65	1.1e-64	N/A	7.3e-62	3.6e-62	2.2e-62	7.2e-62	2.5e-65	N/A	N/A	N/A	N/A	N/A	N/A
SecY	PF00344.15	1.7e-104	3.7e-102	1.2e-102	5.1e-103	1.3e-101	6.5e-27	1.2e-39	2.4e-104	5.8e-103	N/A	7.5e-104	3.3e-105	6.7e-105	5.8e-86	7.6e-105	5.4e-102	N/A
TIGR01994	TIGR01994	3.7e-35	1.8e-31	1.4e-35	4.6e-33	2.7e-35	8.6e-37	4.7e-36	2.9e-37	3.1e-42	N/A	2e-39	N/A	4.6e-31	5.8e-34	5.3e-32	1.9e-32	1.1e-36
TIGR00186	TIGR00186	1.8e-63	2.7e-61	9.8e-66	2.5e-62	3.3e-68	1.3e-46	1.6e-45	5.2e-49	6.2e-48	7.7e-27	5.5e-55	6.6e-62	2.5e-59	1.7e-34	6.6e-56	N/A	8.3e-64
TIGR00717	TIGR00717	3.6e-111	5.4e-109	3.8e-109	1.7e-110	3.5e-109	2.1e-99	1.4e-100	9.2e-100	8.1e-100	1.8e-103	9e-103	2.4e-94	3.7e-93	3.8e-98	1.4e-96	1.4e-93	1.2e-96
TIGR00593	TIGR00593	5.8e-259	1.3e-240	1.1e-262	1.1e-256	1.1e-256	N/A	1.3e-76	8.9e-76	1.1e-78	5.8e-89	2e-77	6.9e-91	3.5e-89	3.2e-86	N/A	5.3e-245	5.8e-253
UPF0079	PF02367.12	4.9e-29	N/A	2.8e-27	3.2e-25	3.6e-27	3.1e-09	2.4e-29	4e-29	1.2e-33	0.00033	3.3e-27	8.7e-26	5.2e-28	2.3e-27	3.6e-29	4e-26	2.8e-28
TIGR00459	TIGR00459	2.9e-211	2.5e-209	9e-211	7.6e-211	6.8e-212	1.2e-203	3.6e-203	4.1e-204	3.3e-204	1.3e-37	2.5e-202	1.2e-213	1.6e-42	8.5e-210	1.4e-212	5e-199	1.7e-207
TIGR00615	TIGR00615	1.7e-79	3.2e-81	2.9e-73	N/A	2.3e-76	3.8e-75	1.8e-76	3.9e-74	6.1e-73	4.4e-80	4.9e-74	5.4e-71	N/A	2e-68	N/A	1.5e-65	9.1e-76
TIGR00084	TIGR00084	1e-41	6.1e-45	1.4e-44	9.5e-40	7.1e-40	7.5e-40	1e-40	2.4e-40	4.3e-33	1.1e-48	4.1e-38	0.003	N/A	N/A	N/A	0.0029	4.2e-39
TIGR00250	TIGR00250	4.8e-21	9.9e-25	1.4e-21	4.2e-24	8.3e-27	1.5e-30	1.1e-30	6.7e-32	5.1e-19	N/A	2.6e-26	8.5e-15	N/A	1.8e-15	3.8e-17	5.7e-24	7.7e-25
TIGR00922	TIGR00922	1.2e-49	2.3e-48	1.2e-52	N/A	4.3e-51	4.2e-35	3.5e-36	4.1e-36	1.2e-35	N/A	1e-38	3e-47	1.1e-47	8.1e-49	1.7e-47	1.7e-45	1e-52
TIGR00810	TIGR00810	7.2e-21	6.7e-19	3.3e-20	6.2e-20	1.1e-19	4.7e-17	1.3e-16	2e-17	3.5e-18	7.1e-18	7.5e-19	4.3e-20	1.1e-19	2.7e-19	2.3e-19	4e-19	1.4e-16
TIGR02432	TIGR02432	7.8e-42	4.9e-41	9.7e-45	0.00059	3.1e-36	7.5e-36	3.1e-36	4.6e-39	1.4e-35	4.2e-05	1.4e-37	8.6e-43	5.4e-44	1.6e-41	1.9e-46	2.2e-38	1.3e-42
TIGR00460	TIGR00460	4.4e-67	4.8e-63	1.8e-74	5.6e-65	4.6e-64	4.1e-70	2.6e-70	1.9e-66	6e-62	N/A	N/A	1.7e-61	1.3e-60	2.4e-63	2.6e-65	2.1e-71	N/A
TIGR03263	TIGR03263	7.2e-63	2.1e-60	2e-62	3.2e-61	3.3e-63	7.4e-61	4.9e-61	2.4e-64	6.4e-67	3.1e-64	5.6e-63	2e-58	2.6e-57	3.6e-05	3.3e-60	3.9e-59	1e-65
